# Supplementary material for: Spatio-temporal control of mitosis using light via a Plk1 inhibitor caged for activity and cellular permeability
Source: Nat Commun. 2025 Feb 19;16:1599. doi: 10.1038/s41467-025-56746-5 (PMC11840123; doi:10.1038/s41467-025-56746-5)
Supplement: Supplementary file 8 — Source data [file 41467_2025_56746_MOESM8_ESM.xlsx]

## Sheet: Fig 3a
	Absorption	Fluorescence
700	0.00111367	0.09705
699.5	0.00112607
699	0.00109706	0.098314
698.5	0.00110014
698	0.00109062	0.099868
697.5	0.0011027
697	0.00106378	0.100754
696.5	0.00107197
696	0.00106356	0.102541
695.5	0.00106729
695	0.00103773	0.105068
694.5	0.00108136
694	0.0010945	0.107552
693.5	0.00108856
693	0.00110972	0.107959
692.5	0.00111917
692	0.00112716	0.110922
691.5	0.00111418
691	0.00110895	0.113522
690.5	0.00112458
690	0.00112452	0.11499
689.5	0.00113748
689	0.00113512	0.116428
688.5	0.00116353
688	0.00116476	0.119507
687.5	0.00117985
687	0.00118805	0.123371
686.5	0.00116528
686	0.00112687	0.125623
685.5	0.00111765
685	0.0011369	0.130809
684.5	0.00111871
684	0.00114781	0.131157
683.5	0.00111797
683	0.00111278	0.135196
682.5	0.00108114
682	0.00104104	0.138798
681.5	0.0010336
681	0.00100144	0.143069
680.5	0.00099306
680	0.0009917	0.146657
679.5	0.00102705
679	0.00102156	0.151741
678.5	0.00101649
678	0.00104416	0.154298
677.5	0.00101095
677	0.00102012	0.157929
676.5	0.00101095
676	0.0010325	0.161691
675.5	0.00103016
675	0.00104907	0.164074
674.5	0.00105055
674	0.00104944	0.168795
673.5	0.00105776
673	0.00101569	0.173007
672.5	0.00099435
672	0.00097517	0.176392
671.5	0.00094351
671	0.00093025	0.180605
670.5	0.00092906
670	0.00093984	0.186633
669.5	0.00093682
669	0.00092907	0.188347
668.5	0.00093386
668	0.0009345	0.193853
667.5	0.00091816
667	0.00089799	0.199024
666.5	0.00090048
666	0.00096517	0.200985
665.5	0.00097944
665	0.000978	0.206243
664.5	0.00100559
664	0.00095449	0.210006
663.5	0.00093588
663	0.00092626	0.214291
662.5	0.00090515
662	0.00092932	0.219753
661.5	0.00091963
661	0.00090789	0.221162
660.5	0.00094063
660	0.00095185	0.228933
659.5	0.00089856
659	0.00088603	0.231795
658.5	0.00086955
658	0.00088516	0.238753
657.5	0.00091392
657	0.00091031	0.241542
656.5	0.000864
656	0.00086456	0.248253
655.5	0.00087005
655	0.00086231	0.256199
654.5	0.00087851
654	0.00087285	0.256417
653.5	0.00083795
653	0.00086855	0.26092
652.5	0.00087996
652	0.00088395	0.266062
651.5	0.00087971
651	0.00089099	0.271931
650.5	0.00087125
650	0.00087945	0.274139
649.5	0.00087601
649	0.00084259	0.279819
648.5	0.00087211
648	0.00084414	0.285368
647.5	0.00083437
647	0.00083264	0.291018
646.5	0.00081616
646	0.00082595	0.298558
645.5	0.00081994
645	0.00082486	0.304499
644.5	0.00078788
644	0.00078879	0.306474
643.5	0.0007958
643	0.00078568	0.310527
642.5	0.00081972
642	0.00082233	0.313955
641.5	0.00083308
641	0.00081748	0.321625
640.5	0.00081472
640	0.00085969	0.324661
639.5	0.00083662
639	0.00083168	0.327595
638.5	0.00086451
638	0.00084163	0.331067
637.5	0.00084419
637	0.00083431	0.336195
636.5	0.00081187
636	0.00078833	0.339507
635.5	0.00077994
635	0.00077153	0.344838
634.5	0.00078148
634	0.00079959	0.349922
633.5	0.00078932
633	0.00079073	0.356938
632.5	0.00079454
632	0.00078527	0.36227
631.5	0.00080205
631	0.00077459	0.365189
630.5	0.0007811
630	0.00078296	0.369446
629.5	0.00077526
629	0.00075555	0.377028
628.5	0.00072886
628	0.00072743	0.382868
627.5	0.00071695
627	0.00072441	0.38403
626.5	0.00070447
626	0.00069575	0.385918
625.5	0.00069596
625	0.00069284	0.393791
624.5	0.00070832
624	0.00073092	0.397031
623.5	0.00074748
623	0.00074362	0.40656
622.5	0.00077477
622	0.00081022	0.403175
621.5	0.00080572
621	0.00079651	0.40977
620.5	0.00078185
620	0.00078906	0.415189
619.5	0.00079863
619	0.00081938	0.425502
618.5	0.00081397
618	0.00079226	0.429511
617.5	0.00077282
617	0.00076387	0.435976
616.5	0.00075342
616	0.00074834	0.44443
615.5	0.00071999
615	0.00073565	0.444139
614.5	0.0007638
614	0.00077535	0.449906
613.5	0.00074252
613	0.00075297	0.453509
612.5	0.00076127
612	0.00076705	0.464215
611.5	0.00076361
611	0.00078281	0.470911
610.5	0.00077543
610	0.00079542	0.477041
609.5	0.00080618
609	0.00081337	0.485394
608.5	0.00080841
608	0.00080798	0.486062
607.5	0.00080803
607	0.00079198	0.487195
606.5	0.00081057
606	0.00081156	0.496971
605.5	0.00082599
605	0.00083201	0.499136
604.5	0.00081862
604	0.00082084	0.510771
603.5	0.00081426
603	0.00079811	0.513459
602.5	0.00079698
602	0.00080906	0.519066
601.5	0.00079493
601	0.0008001	0.528014
600.5	0.00081632
600	0.0006238	0.538153
599.5	0.00063105
599	0.000653	0.545416
598.5	0.00066746
598	0.00066883	0.545344
597.5	0.00071067
597	0.00071797	0.557212
596.5	0.0007393
596	0.0007524	0.564852
595.5	0.00076542
595	0.00076912	0.573786
594.5	0.00075214
594	0.00075701	0.578376
593.5	0.0007519
593	0.00076053	0.590578
592.5	0.00072178
592	0.00071384	0.598393
591.5	0.00072795
591	0.00069524	0.608896
590.5	0.00072082
590	0.00070588	0.613777
589.5	0.00071524
589	0.00072908	0.622797
588.5	0.00073147
588	0.00076418	0.634317
587.5	0.00076883
587	0.00078494	0.645371
586.5	0.0007583
586	0.00079682	0.65124
585.5	0.00083173
585	0.00082792	0.655975
584.5	0.00087915
584	0.00086166	0.668366
583.5	0.00087145
583	0.00088395	0.676167
582.5	0.00086594
582	0.00087183	0.685318
581.5	0.00090567
581	0.00089171	0.69983
580.5	0.00089586
580	0.0009018	0.710696
579.5	0.00090191
579	0.00091145	0.714371
578.5	0.00090132
578	0.0009102	0.727779
577.5	0.00091872
577	0.00094585	0.739632
576.5	0.0009894
576	0.00099549	0.744048
575.5	0.00100203
575	0.00100724	0.759155
574.5	0.00103119
574	0.00103718	0.768583
573.5	0.00109304
573	0.00109904	0.775178
572.5	0.00110297
572	0.00112886	0.778925
571.5	0.0011398
571	0.0011771	0.789864
570.5	0.00114571
570	0.00116143	0.799218
569.5	0.00119352
569	0.00119397	0.818277
568.5	0.0012277
568	0.00124265	0.821923
567.5	0.00127501
567	0.00126679	0.831525
566.5	0.00129786
566	0.00131969	0.84839
565.5	0.00134775
565	0.00135379	0.851498
564.5	0.00135298
564	0.00137836	0.855871
563.5	0.00139564
563	0.00139868	0.858224
562.5	0.00139909
562	0.00139587	0.884139
561.5	0.00138096
561	0.00138365	0.883819
560.5	0.00141496
560	0.00142368	0.887654
559.5	0.00144287
559	0.00144498	0.895949
558.5	0.00144667
558	0.00146508	0.902311
557.5	0.00147393
557	0.00147799	0.918275
556.5	0.00151264
556	0.00152024	0.924376
555.5	0.00156492
555	0.00158488	0.920701
554.5	0.0016518
554	0.00165069	0.940137
553.5	0.00164186
553	0.00166088	0.939019
552.5	0.00168543
552	0.00169419	0.952674
551.5	0.0017175
551	0.00174246	0.956784
550.5	0.00174835
550	0.00177207	0.947342
549.5	0.00179237
549	0.00180629	0.956015
548.5	0.00185033
548	0.00182949	0.962188
547.5	0.00185423
547	0.0019033	0.972066
546.5	0.00188192
546	0.00189855	0.974797
545.5	0.00195732
545	0.00199391	0.982539
544.5	0.00203769
544	0.00206942	0.988786
543.5	0.00208681
543	0.00210081	0.989149
542.5	0.00212318
542	0.00214397	0.98514
541.5	0.00216276
541	0.00219756	0.985634
540.5	0.00219324
540	0.00223918	0.991241
539.5	0.00228124
539	0.0022803	0.9974
538.5	0.0022686
538	0.00229781	0.991894
537.5	0.00233316
537	0.00236387	0.994495
536.5	0.0023982
536	0.00242197	0.995584
535.5	0.00248462
535	0.00252908	1
534.5	0.00261109
534	0.00269579	0.990413
533.5	0.00274289
533	0.00277011	0.988277
532.5	0.00286052
532	0.00291084	0.984123
531.5	0.00301377
531	0.00305296	0.983121
530.5	0.00315733
530	0.00324097	0.989977
529.5	0.00340696
529	0.0035034	0.986767
528.5	0.00363229
528	0.00368778	0.982743
527.5	0.00382936
527	0.00394762	0.976961
526.5	0.00414574
526	0.004277	0.972691
525.5	0.00446546
525	0.00459127	0.9724
524.5	0.0048239
524	0.00497193	0.950117
523.5	0.0052089
523	0.00537805	0.946137
522.5	0.00564316
522	0.00584574	0.930289
521.5	0.00616576
521	0.00640705	0.924899
520.5	0.00677526
520	0.00701392	0.907294
519.5	0.00746345
519	0.00775041	0.898883
518.5	0.00821955
518	0.00856276	0.881074
517.5	0.00918825
517	0.00959057	0.869002
516.5	0.0102392
516	0.0107184	0.851266
515.5	0.0114729
515	0.0120294	0.828823
514.5	0.0129185
514	0.0135745	0.812452
513.5	0.0146031
513	0.0153149	0.80179
512.5	0.0164793
512	0.0173248	0.767101
511.5	0.0186505
511	0.0196093	0.747229
510.5	0.021118
510	0.0222053	0.730902
509.5	0.0239528
509	0.0251608	0.702881
508.5	0.027098
508	0.0284795	0.671606
507.5	0.0306831
507	0.0322265	0.653796
506.5	0.0346956
506	0.0364616	0.630772
505.5	0.0392252
505	0.0412036	0.606833
504.5	0.0442628
504	0.0464017	0.575093
503.5	0.0498831
503	0.0522723	0.549396
502.5	0.0561373
502	0.0588183	0.525544
501.5	0.0630586
501	0.0660053	0.501925
500.5	0.0707174
500	0.0739594	0.475371
499.5	0.0790664
499	0.0826159
498.5	0.0882001
498	0.0920939
497.5	0.0981681
497	0.102362
496.5	0.108942
496	0.113482
495.5	0.120574
495	0.125479
494.5	0.133067
494	0.138288
493.5	0.146452
493	0.152089
492.5	0.160797
492	0.166809
491.5	0.176114
491	0.18254
490.5	0.1924
490	0.199139
489.5	0.209617
489	0.21675
488.5	0.227648
488	0.23512
487.5	0.246563
487	0.254313
486.5	0.266169
486	0.274216
485.5	0.286444
485	0.294724
484.5	0.307291
484	0.315774
483.5	0.328675
483	0.337335
482.5	0.350482
482	0.359317
481.5	0.372712
481	0.381668
480.5	0.395232
480	0.404317
479.5	0.418
479	0.427162
478.5	0.440903
478	0.450123
477.5	0.463936
477	0.473141
476.5	0.486929
476	0.49608
475.5	0.509803
475	0.518927
474.5	0.532506
474	0.541492
473.5	0.554881
473	0.563715
472.5	0.5769
472	0.585603
471.5	0.598553
471	0.607135
470.5	0.619869
470	0.628263
469.5	0.640704
469	0.648916
468.5	0.661109
468	0.669139
467.5	0.681054
467	0.688938
466.5	0.700549
466	0.708146
465.5	0.719555
465	0.727061
464.5	0.73817
464	0.745418
463.5	0.756208
463	0.763257
462.5	0.773699
462	0.780567
461.5	0.790649
461	0.797229
460.5	0.807062
460	0.813456
459.5	0.82289
459	0.829072
458.5	0.83809
458	0.844062
457.5	0.852815
457	0.858541
456.5	0.866946
456	0.872455
455.5	0.88051
455	0.885838
454.5	0.893667
454	0.898658
453.5	0.906047
453	0.910931
452.5	0.917995
452	0.922573
451.5	0.929198
451	0.933494
450.5	0.939702
450	0.943671
449.5	0.949443
449	0.953186
448.5	0.958458
448	0.961792
447.5	0.966671
447	0.969733
446.5	0.974007
446	0.97672
445.5	0.980413
445	0.982737
444.5	0.985992
444	0.987968
443.5	0.990668
443	0.992267
442.5	0.994371
442	0.995601
441.5	0.997161
441	0.997945
440.5	0.998925
440	0.999413
439.5	0.999829
439	1.00001
438.5	0.999878
438	0.999598
437.5	0.998976
437	0.99843
436.5	0.997303
436	0.996387
435.5	0.994665
435	0.993426
434.5	0.991361
434	0.989823
433.5	0.987217
433	0.985366
432.5	0.98237
432	0.980248
431.5	0.976862
431	0.974429
430.5	0.97056
430	0.967847
429.5	0.963634
429	0.960705
428.5	0.956081
428	0.952843
427.5	0.947815
427	0.944349
426.5	0.938962
426	0.935251
425.5	0.929445
425	0.925502
424.5	0.919406
424	0.915207
423.5	0.908882
423	0.904505
422.5	0.897758
422	0.893164
421.5	0.886227
421	0.881493
420.5	0.874249
420	0.870197
419.5	0.862767
419	0.857732
418.5	0.850068
418	0.84479
417.5	0.836741
417	0.831282
416.5	0.822879
416	0.817219
415.5	0.808616
415	0.802757
414.5	0.793921
414	0.787893
413.5	0.778737
413	0.772629
412.5	0.763357
412	0.757108
411.5	0.747683
411	0.741383
410.5	0.731879
410	0.725466
409.5	0.715752
409	0.709272
408.5	0.699463
408	0.692875
407.5	0.683035
407	0.676429
406.5	0.666502
406	0.659899
405.5	0.649848
405	0.643136
404.5	0.632999
404	0.626242
403.5	0.616167
403	0.609427
402.5	0.59939
402	0.592687
401.5	0.582639
401	0.57599
400.5	0.565947
400	0.559383
399.5	0.549446
399	0.542931
398.5	0.533101
398	0.526627
397.5	0.516909
397	0.510417
396.5	0.500793
396	0.494422
395.5	0.484973
395	0.478639
394.5	0.469209
394	0.463013
393.5	0.453643
393	0.447431
392.5	0.43821
392	0.432109
391.5	0.423042
391	0.417002
390.5	0.408063
390	0.402155
389.5	0.39335
389	0.387533
388.5	0.378898
388	0.373199
387.5	0.364781
387	0.359241
386.5	0.35093
386	0.345544
385.5	0.337522
385	0.332184
384.5	0.324396
384	0.319237
383.5	0.311629
383	0.306638
382.5	0.299211
382	0.29434
381.5	0.287096
381	0.282343
380.5	0.275376
380	0.270806
379.5	0.263975
379	0.259553
378.5	0.253031
378	0.248777
377.5	0.242545
377	0.238411
376.5	0.232357
376	0.228458
375.5	0.222629
375	0.218893
374.5	0.213341
374	0.209642
373.5	0.204322
373	0.200869
372.5	0.195806
372	0.192494
371.5	0.187648
371	0.18446
370.5	0.179789
370	0.176251
369.5	0.171689
369	0.168703
368.5	0.164451
368	0.161643
367.5	0.157642
367	0.155
366.5	0.151045
366	0.148611
365.5	0.145105
365	0.142821
364.5	0.139415
364	0.137288
363.5	0.134159
363	0.13207
362.5	0.12908
362	0.127225
361.5	0.124574
361	0.122789
360.5	0.120205
360	0.118645
359.5	0.116213
359	0.114718
358.5	0.112635
358	0.111271
357.5	0.109311
357	0.108109
356.5	0.106584
356	0.105678
355.5	0.104357
355	0.103584
354.5	0.102582
354	0.102003
353.5	0.101376
353	0.10107
352.5	0.100694
352	0.10043
351.5	0.100431
351	0.100572
350.5	0.100903
350	0.101299
349.5	0.102007
349	0.10259
348.5	0.103801
348	0.104754
347.5	0.106585
347	0.107941
346.5	0.110304
346	0.112144
345.5	0.115317
345	0.117696
344.5	0.121779
344	0.124858
343.5	0.129958
343	0.133755
342.5	0.140065
342	0.144664
341.5	0.152286
341	0.157797
340.5	0.166768
340	0.172444
339.5	0.182929
339	0.190475
338.5	0.202363
338	0.210786
337.5	0.224248
337	0.233563
336.5	0.248151
336	0.258208
335.5	0.27395
335	0.284655
334.5	0.301162
334	0.312503
333.5	0.329655
333	0.341199
332.5	0.358411
332	0.370023
331.5	0.387279
331	0.398503
330.5	0.414974
330	0.425779
329.5	0.441351
329	0.451329
328.5	0.465988
328	0.475257
327.5	0.488628
327	0.497071
326.5	0.509477
326	0.517444
325.5	0.52892
325	0.536328
324.5	0.547245
324	0.554404
323.5	0.565026
323	0.572117
322.5	0.582414
322	0.589252
321.5	0.599538
321	0.606377
320.5	0.616745
320	0.623445
319.5	0.633453
319	0.64009
318.5	0.649838
318	0.656332
317.5	0.665848
317	0.672001
316.5	0.680897
316	0.68681
315.5	0.69532
315	0.700591
314.5	0.708361
314	0.713187
313.5	0.720209
313	0.724733
312.5	0.731311
312	0.735416
311.5	0.741259
311	0.744981
310.5	0.750344
310	0.753979
309.5	0.75896
309	0.762155
308.5	0.766931
308	0.769836
307.5	0.773978
307	0.776606
306.5	0.780313
306	0.782509
305.5	0.785581
305	0.787531
304.5	0.789841
304	0.791195
303.5	0.792775
303	0.793623
302.5	0.794497
302	0.794808
301.5	0.794985
301	0.794914
300.5	0.794301
300	0.793573
299.5	0.792281
299	0.791132
298.5	0.789103
298	0.787654
297.5	0.784937
297	0.782884
296.5	0.779509
296	0.776842
295.5	0.772491
295	0.769307
294.5	0.763997
294	0.760063
293.5	0.75377
293	0.749184
292.5	0.741729
292	0.736373
291.5	0.727828
291	0.721865
290.5	0.712433
290	0.705754
289.5	0.695441
289	0.688361
288.5	0.677462
288	0.670054
287.5	0.658773
287	0.651175
286.5	0.639593
286	0.631878
285.5	0.62031
285	0.612462
284.5	0.600875
284	0.593186
283.5	0.581739
283	0.574222
282.5	0.563071
282	0.555704
281.5	0.54498
281	0.538055
280.5	0.527989
280	0.521482
279.5	0.511978
279	0.505902
278.5	0.49733
278	0.492041
277.5	0.484496
277	0.479889
276.5	0.473573
276	0.469742
275.5	0.464719
275	0.461822
274.5	0.458242
274	0.456392
273.5	0.454262
273	0.453431
272.5	0.452918
272	0.453014
271.5	0.453993
271	0.455274
270.5	0.457925
270	0.460186
269.5	0.464603
269	0.467998
268.5	0.473875
268	0.478229
267.5	0.485449
267	0.490761
266.5	0.499611
266	0.505922
265.5	0.516035
265	0.523241
264.5	0.534454
264	0.542382
263.5	0.554794
263	0.563271
262.5	0.576479
262	0.585421
261.5	0.599277
261	0.608712
260.5	0.623154
260	0.632789
259.5	0.647462
259	0.657199
258.5	0.671955
258	0.681754
257.5	0.696386
257	0.705995
256.5	0.720225
256	0.729658
255.5	0.74347
255	0.752634
254.5	0.76609
254	0.774699
253.5	0.787471
253	0.795793
252.5	0.808027
252	0.816088
251.5	0.827875
251	0.835558
250.5	0.847093
250	0.854707

## Sheet: Fig 3d
Time [%]	Free inhibitor Plk1i [%]
0	0
10	12
20	25
30	40
60	84
120	102

## Sheet: Fig 3e
260 nm	Time	0 sec	10 sec	20 sec	30 sec	60 sec	120 sec			450 nm	Time	0 sec	10 sec	20 sec	30 sec	60 sec	120 sec
	0.003333	0	0	0	0	0	0				0.003333	0	0	0	0	0	0
	0.006667	1	0	0	1	0	0				0.006667	0	0	0	0	0	0
	0.01	5	0	0	4	0	0				0.01	1	0	0	0	0	0
	0.013333	14	1	0	13	2	1				0.013333	5	1	0	2	0	0
	0.016667	29	4	0	28	5	4				0.016667	12	3	1	7	0	0
	0.02	49	8	0	50	11	9				0.02	22	7	3	14	1	2
	0.023333	72	14	-2	79	21	15				0.023333	34	13	7	24	0	5
	0.026667	93	19	-6	110	36	25				0.026667	46	20	12	35	-2	8
	0.03	110	25	-12	141	54	35				0.03	58	28	18	47	-9	9
	0.033333	118	28	-20	166	76	47				0.033333	71	36	23	61	-18	7
	0.036667	114	30	-30	181	100	59				0.036667	87	44	26	76	-26	4
	0.04	99	29	-38	183	126	71				0.04	105	51	28	92	-33	3
	0.043333	72	25	-44	170	155	84				0.043333	124	60	29	111	-37	4
	0.046667	34	17	-45	140	184	98				0.046667	144	69	30	130	-38	8
	0.05	-9	7	-39	95	215	112				0.05	162	81	33	150	-35	17
	0.053333	-58	-6	-26	37	248	125				0.053333	178	94	38	168	-30	29
	0.056667	-109	-23	-5	-29	282	137				0.056667	191	109	45	182	-23	44
	0.06	-159	-41	21	-99	319	145				0.06	201	125	56	193	-14	61
	0.063333	-205	-61	53	-169	360	152				0.063333	207	142	69	200	-5	79
	0.066667	-246	-81	88	-233	405	156				0.066667	209	159	84	202	3	97
	0.07	-281	-101	122	-287	455	156				0.07	209	175	100	199	13	114
	0.073333	-309	-122	153	-327	505	154				0.073333	207	190	119	194	25	130
	0.076667	-331	-144	179	-352	555	148				0.076667	203	203	138	186	37	144
	0.08	-348	-167	198	-361	599	138				0.08	198	214	157	177	52	157
	0.083333	-361	-193	211	-356	633	125				0.083333	194	222	176	168	67	167
	0.086667	-372	-223	217	-339	655	109				0.086667	189	227	193	161	83	175
	0.09	-383	-257	216	-312	661	92				0.09	184	228	209	154	99	180
	0.093333	-394	-294	210	-279	652	74				0.093333	179	226	223	150	114	182
	0.096667	-407	-331	198	-242	628	60				0.096667	175	221	235	147	126	182
	0.1	-420	-368	182	-204	592	50				0.1	170	212	246	146	136	181
	0.103333	-432	-401	163	-168	548	45				0.103333	166	201	255	148	143	178
	0.106667	-441	-428	142	-134	500	49				0.106667	160	187	264	151	147	175
	0.11	-445	-446	121	-104	451	61				0.11	155	172	272	156	148	172
	0.113333	-442	-453	99	-77	405	81				0.113333	149	156	279	162	146	170
	0.116667	-433	-449	78	-53	365	110				0.116667	143	142	286	168	143	169
	0.12	-419	-435	58	-33	333	145				0.12	138	129	292	175	139	171
	0.123333	-399	-412	39	-16	308	185				0.123333	135	118	298	183	134	175
	0.126667	-374	-381	23	-2	292	230				0.126667	134	109	303	190	129	181
	0.13	-347	-347	7	7	283	277				0.13	134	103	308	197	125	190
	0.133333	-320	-310	-5	15	279	326				0.133333	136	100	312	204	122	201
	0.136667	-293	-273	-16	22	279	374				0.136667	139	99	316	210	120	215
	0.14	-267	-235	-24	28	281	420				0.14	143	99	319	217	119	230
	0.143333	-244	-198	-29	33	283	461				0.143333	148	99	322	222	118	246
	0.146667	-222	-158	-31	38	283	498				0.146667	153	101	325	228	117	263
	0.15	-197	-115	-30	44	282	528				0.15	159	104	328	234	117	280
	0.153333	-140	-68	-27	53	281	551				0.153333	168	110	332	242	119	298
	0.156667	30	-16	-21	70	284	568				0.156667	184	129	338	258	128	318
	0.16	477	31	-16	100	298	581				0.16	215	170	352	292	154	345
	0.163333	1466	58	-15	144	324	591				0.163333	272	248	382	357	211	389
	0.166667	3345	40	-31	198	357	597				0.166667	367	375	438	465	311	465
	0.17	6480	-52	-80	251	384	589				0.17	513	551	534	625	461	590
	0.173333	11123	-241	-183	290	391	552				0.173333	706	767	680	832	655	771
	0.176667	17277	-536	-361	298	363	469				0.176667	927	997	879	1066	870	1006
	0.18	24642	-925	-630	262	295	324				0.18	1141	1204	1112	1290	1074	1271
	0.183333	32657	-1378	-991	185	193	110				0.183333	1303	1349	1345	1459	1227	1528
	0.186667	40633	-1834	-1423	98	82	-159				0.186667	1370	1396	1530	1531	1290	1727
	0.19	47918	-2198	-1869	76	25	-444				0.19	1322	1328	1622	1486	1245	1821
	0.193333	54069	-2357	-2232	226	119	-656				0.193333	1163	1155	1596	1333	1097	1789
	0.196667	58916	-2206	-2386	650	464	-678				0.196667	925	908	1458	1105	876	1635
	0.2	62500	-1693	-2220	1405	1127	-401				0.2	650	625	1236	842	622	1394
	0.203333	64942	-810	-1673	2495	2120	236				0.203333	377	341	969	583	374	1108
	0.206667	66357	417	-739	3890	3419	1238				0.206667	144	91	695	365	163	816
	0.21	66834	1967	551	5556	4991	2574				0.21	-4	-83	447	232	29	557
	0.213333	66461	3820	2168	7461	6810	4206				0.213333	-17	-134	269	237	17	374
	0.216667	65338	5939	4086	9558	8840	6106				0.216667	152	-13	212	426	174	319
	0.22	63566	8246	6274	11763	11005	8237				0.22	536	310	332	827	528	444
	0.223333	61228	10594	8664	13923	13168	10516				0.223333	1136	843	674	1444	1082	783
	0.226667	58364	12778	11115	15830	15133	12797				0.226667	1924	1568	1254	2247	1815	1343
	0.23	54978	14564	13410	17256	16680	14873				0.23	2841	2435	2058	3175	2674	2102
	0.233333	51070	15741	15294	18010	17608	16511				0.233333	3799	3363	3027	4133	3581	3001
	0.236667	46672	16178	16537	17988	17795	17505				0.236667	4701	4257	4064	5021	4445	3952
	0.24	41870	15849	16993	17192	17219	17732				0.24	5462	5029	5055	5757	5184	4855
	0.243333	36797	14827	16635	15716	15954	17177				0.243333	6026	5617	5899	6281	5740	5621
	0.246667	31614	13249	15539	13719	14143	15920				0.246667	6363	5985	6524	6570	6082	6188
	0.25	26487	11291	13857	11387	11964	14107				0.25	6473	6129	6894	6624	6205	6525
	0.253333	21571	9131	11773	8912	9603	11919				0.253333	6373	6063	7004	6465	6124	6628
	0.256667	17002	6934	9481	6467	7232	9545				0.256667	6095	5816	6876	6128	5871	6514
	0.26	12886	4843	7160	4198	4998	7161				0.26	5680	5428	6548	5659	5483	6216
	0.263333	9298	2964	4962	2210	3010	4916				0.263333	5172	4942	6067	5104	5003	5778
	0.266667	6277	1370	3001	570	1340	2922				0.266667	4614	4401	5484	4507	4472	5247
	0.27	3830	99	1352	-695	24	1252				0.27	4045	3843	4850	3907	3926	4666
	0.273333	1932	-843	52	-1591	-938	-60				0.273333	3497	3299	4208	3336	3396	4077
	0.276667	535	-1475	-895	-2149	-1571	-1014				0.276667	2993	2795	3594	2818	2905	3511
	0.28	-427	-1833	-1516	-2418	-1918	-1637				0.28	2550	2347	3034	2366	2468	2994
	0.283333	-1030	-1964	-1850	-2453	-2030	-1974				0.283333	2176	1964	2545	1987	2094	2540
	0.286667	-1350	-1920	-1951	-2315	-1964	-2079				0.286667	1874	1649	2134	1682	1785	2158
	0.29	-1460	-1752	-1877	-2060	-1772	-2011				0.29	1639	1400	1803	1447	1538	1849
	0.293333	-1428	-1507	-1681	-1737	-1503	-1823				0.293333	1466	1212	1546	1274	1350	1609
	0.296667	-1309	-1223	-1414	-1388	-1196	-1567				0.296667	1344	1075	1356	1156	1212	1431
	0.3	-1150	-934	-1117	-1048	-883	-1282				0.3	1265	983	1222	1081	1115	1305
	0.303333	-984	-664	-822	-739	-588	-1000				0.303333	1219	925	1134	1041	1052	1222
	0.306667	-836	-427	-553	-479	-327	-742				0.306667	1196	893	1082	1025	1015	1171
	0.31	-720	-233	-326	-275	-112	-523				0.31	1189	879	1055	1027	996	1142
	0.313333	-642	-83	-150	-129	54	-347				0.313333	1190	876	1046	1037	990	1129
	0.316667	-601	24	-25	-38	172	-214				0.316667	1196	880	1048	1051	990	1123
	0.32	-594	97	52	5	247	-119				0.32	1201	885	1053	1063	994	1120
	0.323333	-611	145	89	13	286	-55				0.323333	1202	889	1059	1070	998	1117
	0.326667	-642	175	98	-2	299	-10				0.326667	1198	890	1063	1071	999	1113
	0.33	-677	197	91	-28	297	21				0.33	1188	888	1063	1065	997	1106
	0.333333	-704	220	80	-55	290	52				0.333333	1172	882	1058	1054	991	1096
	0.336667	-717	249	78	-71	289	87				0.336667	1152	875	1048	1038	982	1086
	0.34	-707	290	97	-69	300	131				0.34	1128	866	1036	1019	971	1075
	0.343333	-672	345	144	-45	329	187				0.343333	1104	858	1023	1000	958	1066
	0.346667	-612	413	224	2	378	255				0.346667	1081	853	1010	984	947	1060
	0.35	-530	493	336	73	444	334				0.35	1063	850	1000	970	938	1059
	0.353333	-430	580	477	162	526	419				0.353333	1049	852	994	962	934	1063
	0.356667	-319	670	638	265	617	505				0.356667	1042	859	994	959	935	1072
	0.36	-204	760	811	375	711	587				0.36	1043	870	1001	962	943	1087
	0.363333	-93	843	982	484	804	661				0.363333	1050	886	1014	972	957	1106
	0.366667	8	916	1140	586	889	720				0.366667	1064	906	1033	988	978	1128
	0.37	95	975	1275	675	962	762				0.37	1082	929	1057	1009	1003	1151
	0.373333	162	1020	1378	745	1017	785				0.373333	1104	953	1085	1033	1031	1175
	0.376667	209	1048	1444	793	1054	788				0.376667	1128	979	1114	1061	1062	1198
	0.38	236	1061	1471	819	1071	772				0.38	1153	1005	1143	1089	1094	1220
	0.383333	243	1061	1460	822	1069	740				0.383333	1178	1031	1171	1118	1126	1239
	0.386667	235	1050	1415	805	1050	693				0.386667	1203	1054	1197	1146	1156	1254
	0.39	214	1031	1344	773	1017	637				0.39	1227	1076	1221	1172	1182	1267
	0.393333	184	1006	1251	729	971	576				0.393333	1248	1096	1240	1196	1205	1276
	0.396667	149	978	1146	678	917	512				0.396667	1267	1114	1256	1217	1223	1282
	0.4	110	950	1036	622	857	449				0.4	1285	1129	1269	1233	1238	1286
	0.403333	71	924	926	566	795	391				0.403333	1301	1143	1277	1247	1248	1288
	0.406667	31	900	824	510	731	338				0.406667	1317	1155	1282	1257	1255	1288
	0.41	-9	878	732	456	669	293				0.41	1332	1166	1284	1264	1260	1288
	0.413333	-51	858	654	404	610	255				0.413333	1347	1175	1285	1268	1263	1288
	0.416667	-94	840	593	355	556	225				0.416667	1362	1184	1284	1272	1263	1287
	0.42	-141	820	547	308	508	202				0.42	1376	1191	1283	1274	1263	1285
	0.423333	-191	799	516	262	468	186				0.423333	1388	1198	1282	1275	1261	1283
	0.426667	-244	775	499	218	435	174				0.426667	1399	1205	1283	1275	1258	1281
	0.43	-301	747	494	176	411	166				0.43	1407	1211	1285	1274	1254	1277
	0.433333	-361	715	498	136	396	161				0.433333	1413	1217	1289	1271	1250	1272
	0.436667	-423	680	508	97	391	158				0.436667	1415	1222	1295	1266	1246	1267
	0.44	-485	642	522	62	395	158				0.44	1413	1226	1303	1258	1241	1260
	0.443333	-545	602	537	31	408	158				0.443333	1408	1230	1313	1249	1236	1252
	0.446667	-603	561	552	3	429	160				0.446667	1399	1231	1324	1238	1232	1244
	0.45	-655	522	563	-19	456	162				0.45	1387	1231	1337	1226	1229	1236
	0.453333	-701	486	569	-36	486	166				0.453333	1371	1229	1352	1213	1226	1228
	0.456667	-739	454	570	-48	517	172				0.456667	1354	1225	1366	1200	1226	1221
	0.46	-768	427	563	-54	546	181				0.46	1335	1219	1382	1186	1227	1214
	0.463333	-787	405	549	-55	571	194				0.463333	1315	1212	1396	1173	1230	1207
	0.466667	-797	388	528	-51	588	211				0.466667	1295	1205	1410	1161	1235	1201
	0.47	-799	376	502	-43	597	231				0.47	1275	1197	1422	1148	1242	1197
	0.473333	-792	370	473	-32	596	254				0.473333	1257	1189	1433	1136	1250	1193
	0.476667	-778	369	440	-18	585	279				0.476667	1241	1181	1441	1125	1258	1191
	0.48	-759	373	407	-1	564	305				0.48	1227	1172	1448	1114	1266	1190
	0.483333	-735	381	373	18	534	332				0.483333	1215	1164	1452	1104	1272	1190
	0.486667	-707	394	342	39	496	360				0.486667	1205	1156	1454	1096	1277	1191
	0.49	-678	410	312	63	452	388				0.49	1196	1149	1455	1091	1279	1192
	0.493333	-648	429	286	88	405	417				0.493333	1189	1143	1455	1087	1278	1196
	0.496667	-617	448	263	114	356	445				0.496667	1183	1138	1455	1085	1275	1200
	0.5	-588	469	243	139	309	474				0.5	1179	1133	1455	1085	1269	1206
	0.503333	-560	489	228	164	265	503				0.503333	1176	1130	1455	1087	1260	1214
	0.506667	-534	510	215	188	227	531				0.506667	1174	1127	1456	1091	1249	1223
	0.51	-511	529	204	211	195	558				0.51	1174	1125	1458	1096	1238	1234
	0.513333	-490	549	193	231	172	585				0.513333	1175	1123	1460	1102	1225	1246
	0.516667	-471	568	181	248	156	609				0.516667	1176	1123	1462	1109	1213	1260
	0.52	-454	588	169	261	148	630				0.52	1179	1123	1465	1118	1201	1274
	0.523333	-439	609	155	270	149	647				0.523333	1182	1123	1466	1126	1190	1288
	0.526667	-425	631	140	274	158	660				0.526667	1184	1125	1468	1133	1181	1303
	0.53	-412	654	125	273	174	666				0.53	1187	1128	1468	1141	1173	1317
	0.533333	-401	676	111	269	196	665				0.533333	1189	1132	1467	1147	1167	1331
	0.536667	-390	697	98	261	223	657				0.536667	1192	1137	1464	1153	1162	1344
	0.54	-380	716	87	249	254	641				0.54	1194	1143	1459	1158	1157	1357
	0.543333	-370	730	80	236	286	619				0.543333	1198	1152	1452	1162	1152	1370
	0.546667	-359	740	77	222	318	590				0.546667	1202	1161	1443	1164	1148	1382
	0.55	-349	743	80	209	348	556				0.55	1208	1172	1434	1165	1145	1394
	0.553333	-340	740	91	199	377	517				0.553333	1214	1183	1424	1164	1141	1405
	0.556667	-331	729	107	193	402	476				0.556667	1220	1193	1414	1162	1138	1414
	0.56	-324	709	131	193	424	431				0.56	1228	1202	1407	1160	1135	1422
	0.563333	-318	682	159	198	442	384				0.563333	1235	1208	1400	1157	1132	1428
	0.566667	-315	648	190	210	457	335				0.566667	1243	1212	1397	1154	1131	1431
	0.57	-313	608	223	227	470	286				0.57	1250	1214	1396	1151	1130	1433
	0.573333	-313	565	256	250	481	239				0.573333	1257	1212	1397	1150	1131	1431
	0.576667	-314	520	285	276	491	194				0.576667	1263	1208	1401	1150	1132	1428
	0.58	-316	477	310	306	501	152				0.58	1268	1201	1407	1152	1135	1422
	0.583333	-319	436	327	338	511	115				0.583333	1273	1193	1416	1156	1138	1414
	0.586667	-323	401	335	369	523	84				0.586667	1277	1184	1425	1162	1142	1405
	0.59	-328	373	334	400	536	59				0.59	1280	1174	1435	1171	1146	1395
	0.593333	-332	353	324	427	550	40				0.593333	1284	1164	1445	1182	1150	1383
	0.596667	-335	342	307	450	564	28				0.596667	1288	1152	1453	1194	1155	1372
	0.6	-337	340	283	466	579	23				0.6	1293	1141	1460	1208	1161	1360
	0.603333	-338	346	256	476	594	24				0.603333	1299	1129	1465	1223	1167	1350
	0.606667	-336	360	227	478	608	30				0.606667	1304	1118	1467	1239	1174	1341
	0.61	-334	380	199	474	621	41				0.61	1310	1107	1467	1253	1181	1333
	0.613333	-330	404	173	463	633	56				0.613333	1316	1098	1466	1268	1189	1326
	0.616667	-326	433	151	447	644	74				0.616667	1322	1091	1464	1281	1197	1320
	0.62	-323	463	134	426	653	94				0.62	1328	1084	1461	1293	1205	1314
	0.623333	-321	495	122	401	659	115				0.623333	1334	1079	1458	1303	1212	1310
	0.626667	-322	527	117	375	663	138				0.626667	1340	1075	1456	1312	1219	1305
	0.63	-327	559	117	347	664	162				0.63	1347	1073	1454	1320	1225	1301
	0.633333	-336	588	121	318	662	186				0.633333	1353	1071	1452	1326	1231	1298
	0.636667	-348	615	129	288	657	211				0.636667	1359	1072	1452	1331	1236	1296
	0.64	-363	640	140	260	650	236				0.64	1364	1074	1451	1334	1242	1294
	0.643333	-380	662	154	233	641	263				0.643333	1369	1078	1452	1336	1248	1294
	0.646667	-399	680	168	207	632	291				0.646667	1375	1082	1453	1336	1253	1295
	0.65	-419	694	183	184	623	319				0.65	1380	1087	1454	1335	1258	1298
	0.653333	-438	705	196	164	616	348				0.653333	1386	1092	1455	1333	1263	1303
	0.656667	-458	714	207	145	610	374				0.656667	1391	1096	1455	1330	1267	1310
	0.66	-476	720	216	127	606	397				0.66	1395	1100	1455	1327	1271	1319
	0.663333	-493	724	223	110	604	414				0.663333	1399	1104	1455	1325	1275	1329
	0.666667	-510	727	227	92	604	425				0.666667	1403	1108	1454	1322	1280	1340
	0.67	-525	731	230	74	603	429				0.67	1406	1112	1452	1321	1285	1352
	0.673333	-540	735	232	55	603	424				0.673333	1408	1117	1449	1320	1290	1363
	0.676667	-552	742	234	34	602	412				0.676667	1410	1122	1446	1319	1296	1374
	0.68	-562	750	236	13	599	392				0.68	1410	1127	1442	1318	1302	1383
	0.683333	-569	760	241	-7	595	366				0.683333	1410	1132	1438	1318	1308	1391
	0.686667	-574	772	248	-29	589	334				0.686667	1409	1136	1435	1316	1314	1397
	0.69	-576	786	257	-49	581	299				0.69	1407	1139	1432	1312	1320	1402
	0.693333	-576	800	269	-65	572	262				0.693333	1404	1143	1430	1307	1325	1405
	0.696667	-575	814	284	-75	561	224				0.696667	1400	1146	1429	1300	1330	1406
	0.7	-571	827	301	-78	548	186				0.7	1396	1149	1430	1292	1335	1406
	0.703333	-566	838	319	-71	533	150				0.703333	1393	1154	1432	1284	1339	1405
	0.706667	-560	848	338	-55	517	116				0.706667	1389	1160	1436	1274	1343	1402
	0.71	-555	855	357	-30	501	84				0.71	1386	1166	1440	1265	1347	1398
	0.713333	-551	859	376	3	485	55				0.713333	1383	1173	1444	1257	1349	1394
	0.716667	-548	861	395	42	470	30				0.716667	1381	1180	1450	1251	1350	1388
	0.72	-549	859	414	86	456	9				0.72	1380	1188	1456	1247	1350	1382
	0.723333	-552	855	432	130	443	-6				0.723333	1380	1195	1462	1247	1350	1375
	0.726667	-559	849	449	172	432	-17				0.726667	1381	1202	1469	1250	1350	1366
	0.73	-568	843	466	210	422	-23				0.73	1381	1209	1477	1255	1349	1358
	0.733333	-580	836	483	239	414	-23				0.733333	1381	1216	1486	1263	1349	1349
	0.736667	-595	830	501	259	407	-17				0.736667	1380	1222	1495	1272	1349	1340
	0.74	-612	825	518	269	400	-6				0.74	1379	1229	1506	1281	1348	1332
	0.743333	-629	820	536	268	395	9				0.743333	1376	1235	1516	1289	1347	1325
	0.746667	-646	815	552	258	393	28				0.746667	1373	1241	1528	1297	1345	1320
	0.75	-663	811	567	239	393	51				0.75	1370	1247	1540	1303	1344	1316
	0.753333	-677	807	580	214	397	75				0.753333	1366	1254	1554	1308	1343	1314
	0.756667	-688	802	589	184	404	100				0.756667	1362	1260	1568	1310	1343	1313
	0.76	-696	796	594	151	414	126				0.76	1357	1266	1583	1311	1344	1313
	0.763333	-700	788	596	119	425	150				0.763333	1353	1272	1598	1310	1347	1313
	0.766667	-701	780	594	88	435	174				0.766667	1347	1278	1613	1308	1351	1314
	0.77	-699	770	588	62	444	195				0.77	1342	1283	1628	1304	1356	1316
	0.773333	-695	758	577	42	449	214				0.773333	1337	1288	1643	1298	1363	1317
	0.776667	-688	747	561	27	448	231				0.776667	1333	1294	1659	1291	1370	1319
	0.78	-680	734	541	19	442	246				0.78	1330	1299	1675	1284	1377	1322
	0.783333	-669	721	516	16	430	259				0.783333	1327	1305	1690	1276	1384	1326
	0.786667	-658	707	486	19	413	270				0.786667	1325	1311	1704	1268	1389	1330
	0.79	-647	694	453	26	390	280				0.79	1323	1317	1717	1261	1393	1335
	0.793333	-636	680	416	36	364	290				0.793333	1322	1322	1728	1256	1395	1341
	0.796667	-626	668	376	48	336	298				0.796667	1322	1327	1738	1251	1394	1348
	0.8	-615	656	334	60	309	307				0.8	1321	1330	1745	1249	1392	1355
	0.803333	-606	645	290	72	284	317				0.803333	1321	1332	1750	1248	1388	1363
	0.806667	-597	635	247	81	262	329				0.806667	1321	1333	1752	1249	1382	1372
	0.81	-588	624	206	88	245	341				0.81	1321	1332	1752	1250	1375	1382
	0.813333	-579	615	167	91	234	354				0.813333	1322	1330	1749	1251	1367	1393
	0.816667	-571	605	133	91	227	367				0.816667	1323	1329	1744	1253	1358	1405
	0.82	-562	597	105	88	227	380				0.82	1325	1328	1737	1254	1349	1418
	0.823333	-555	589	83	81	233	392				0.823333	1327	1327	1728	1254	1341	1431
	0.826667	-549	583	68	72	242	402				0.826667	1329	1326	1719	1254	1333	1445
	0.83	-545	579	59	60	255	409				0.83	1331	1325	1709	1254	1327	1458
	0.833333	-543	578	55	47	268	412				0.833333	1334	1325	1700	1254	1321	1472
	0.836667	-544	578	56	33	282	412				0.836667	1337	1324	1691	1253	1318	1485
	0.84	-547	580	61	21	294	407				0.84	1340	1323	1684	1252	1315	1499
	0.843333	-553	582	69	11	305	397				0.843333	1343	1323	1679	1252	1314	1512
	0.846667	-563	583	78	4	313	382				0.846667	1346	1323	1674	1252	1313	1524
	0.85	-575	582	88	0	318	361				0.85	1348	1323	1672	1252	1313	1535
	0.853333	-591	577	97	-2	320	334				0.853333	1351	1323	1670	1251	1313	1546
	0.856667	-610	567	104	-2	318	300				0.856667	1353	1323	1668	1251	1314	1556
	0.86	-632	550	110	0	314	260				0.86	1354	1323	1667	1250	1314	1564
	0.863333	-656	526	113	3	307	214				0.863333	1355	1322	1664	1249	1314	1571
	0.866667	-680	495	116	8	298	164				0.866667	1355	1320	1660	1247	1314	1576
	0.87	-704	458	118	13	287	111				0.87	1353	1317	1656	1245	1313	1577
	0.873333	-726	416	120	18	275	59				0.873333	1351	1312	1650	1242	1311	1577
	0.876667	-745	371	123	22	262	8				0.876667	1347	1305	1643	1239	1309	1574
	0.88	-759	325	126	25	248	-39				0.88	1343	1296	1636	1235	1305	1570
	0.883333	-769	280	130	28	233	-82				0.883333	1339	1285	1630	1232	1301	1564
	0.886667	-772	238	133	30	218	-121				0.886667	1335	1271	1624	1229	1295	1557
	0.89	-771	200	135	31	201	-155				0.89	1331	1255	1620	1227	1290	1548
	0.893333	-765	170	134	33	185	-183				0.893333	1328	1236	1617	1225	1284	1539
	0.896667	-756	145	129	34	168	-208				0.896667	1325	1216	1615	1225	1277	1528
	0.9	-745	127	120	34	152	-229				0.9	1323	1195	1614	1225	1270	1517
	0.903333	-734	115	106	34	137	-248				0.903333	1322	1173	1614	1226	1261	1505
	0.906667	-725	108	87	33	124	-266				0.906667	1321	1151	1613	1227	1252	1493
	0.91	-718	106	63	31	112	-283				0.91	1320	1129	1611	1227	1242	1480
	0.913333	-716	109	36	28	102	-300				0.913333	1319	1109	1606	1228	1232	1467
	0.916667	-719	116	6	22	94	-315				0.916667	1318	1089	1598	1227	1222	1454
	0.92	-726	126	-24	12	88	-330				0.92	1316	1071	1588	1225	1211	1440
	0.923333	-738	138	-56	0	85	-344				0.923333	1313	1054	1576	1222	1202	1426
	0.926667	-755	152	-86	-17	86	-358				0.926667	1309	1037	1562	1217	1193	1411
	0.93	-777	167	-115	-38	89	-371				0.93	1303	1020	1546	1210	1184	1395
	0.933333	-803	182	-143	-63	97	-383				0.933333	1296	1003	1530	1202	1176	1378
	0.936667	-832	197	-167	-91	107	-392				0.936667	1288	987	1512	1192	1168	1360
	0.94	-862	211	-189	-121	121	-397				0.94	1278	971	1493	1181	1160	1342
	0.943333	-892	224	-207	-153	138	-398				0.943333	1268	956	1473	1170	1153	1324
	0.946667	-921	236	-221	-187	157	-394				0.946667	1257	941	1451	1159	1145	1308
	0.95	-948	249	-230	-221	178	-384				0.95	1246	927	1429	1147	1138	1292
	0.953333	-972	262	-235	-256	198	-370				0.953333	1233	913	1406	1137	1130	1278
	0.956667	-993	276	-234	-292	218	-351				0.956667	1220	900	1382	1126	1122	1264
	0.96	-1010	291	-226	-328	235	-330				0.96	1205	887	1358	1114	1114	1252
	0.963333	-1024	306	-212	-364	248	-308				0.963333	1189	876	1333	1102	1106	1240
	0.966667	-1034	320	-192	-399	258	-286				0.966667	1173	864	1309	1088	1099	1230
	0.97	-1041	335	-166	-430	263	-267				0.97	1156	854	1286	1073	1093	1221
	0.973333	-1045	349	-137	-458	264	-252				0.973333	1139	845	1263	1056	1088	1214
	0.976667	-1047	364	-104	-480	260	-242				0.976667	1123	836	1241	1037	1083	1207
	0.98	-1048	379	-70	-495	253	-239				0.98	1106	828	1219	1017	1078	1200
	0.983333	-1048	394	-34	-503	243	-244				0.983333	1089	819	1200	996	1073	1193
	0.986667	-1047	409	0	-504	230	-256				0.986667	1072	811	1181	975	1068	1186
	0.99	-1047	424	34	-498	215	-274				0.99	1055	802	1165	952	1061	1178
	0.993333	-1048	438	67	-486	198	-299				0.993333	1037	793	1150	929	1053	1168
	0.996667	-1049	451	99	-468	181	-327				0.996667	1018	783	1137	906	1044	1155
	1	-1051	465	130	-443	164	-357				1	998	774	1126	884	1033	1141
	1.00333	-1052	479	160	-414	148	-388				1.00333	977	764	1117	862	1022	1124
	1.00667	-1051	494	188	-381	132	-417				1.00667	956	754	1109	842	1009	1106
	1.01	-1050	510	216	-344	117	-441				1.01	934	744	1101	823	997	1085
	1.01333	-1047	527	243	-305	105	-461				1.01333	914	734	1095	807	984	1064
	1.01667	-1042	546	270	-266	94	-473				1.01667	895	724	1089	792	971	1043
	1.02	-1036	565	297	-227	86	-478				1.02	877	715	1083	779	957	1022
	1.02333	-1029	585	324	-191	82	-473				1.02333	861	706	1076	768	944	1001
	1.02667	-1021	604	352	-158	81	-460				1.02667	847	699	1069	759	930	981
	1.03	-1013	623	381	-130	83	-439				1.03	834	692	1062	752	916	962
	1.03333	-1005	641	410	-108	88	-412				1.03333	822	686	1055	745	901	945
	1.03667	-997	656	440	-92	96	-380				1.03667	811	681	1048	740	885	929
	1.04	-990	667	469	-83	107	-346				1.04	799	677	1041	734	868	914
	1.04333	-985	673	496	-80	119	-311				1.04333	786	673	1034	728	851	901
	1.04667	-981	673	520	-82	132	-277				1.04667	772	670	1027	721	834	889
	1.05	-980	668	541	-89	145	-245				1.05	756	667	1021	713	817	879
	1.05333	-979	657	559	-98	159	-216				1.05333	739	663	1016	703	802	869
	1.05667	-978	642	572	-108	172	-190				1.05667	720	658	1011	692	787	860
	1.06	-975	624	580	-120	184	-167				1.06	700	652	1007	679	773	852
	1.06333	-971	604	582	-130	195	-146				1.06333	679	644	1004	664	760	845
	1.06667	-965	583	580	-139	202	-129				1.06667	658	636	1002	649	747	838
	1.07	-958	561	572	-146	207	-115				1.07	638	626	1000	632	734	832
	1.07333	-951	539	561	-150	208	-103				1.07333	618	616	998	615	721	826
	1.07667	-943	518	545	-152	206	-93				1.07667	600	605	995	598	707	820
	1.08	-935	497	526	-152	200	-86				1.08	582	593	992	581	691	813
	1.08333	-927	476	504	-151	192	-81				1.08333	566	580	987	565	675	806
	1.08667	-918	457	477	-150	182	-75				1.08667	550	566	980	550	658	798
	1.09	-910	440	448	-148	172	-70				1.09	535	551	971	535	641	791
	1.09333	-903	424	417	-147	161	-64				1.09333	521	534	961	522	624	784
	1.09667	-895	411	384	-146	151	-56				1.09667	507	517	949	510	607	778
	1.1	-888	402	352	-146	143	-47				1.1	494	499	936	498	591	771
	1.10333	-881	396	323	-145	136	-37				1.10333	482	481	921	487	575	766
	1.10667	-875	394	297	-145	133	-25				1.10667	469	464	904	476	559	761
	1.11	-869	395	275	-144	133	-13				1.11	458	447	887	467	544	757
	1.11333	-863	400	259	-143	136	0				1.11333	446	432	870	457	530	754
	1.11667	-857	407	248	-142	141	10				1.11667	435	417	851	447	517	751
	1.12	-850	417	241	-140	148	19				1.12	424	403	832	437	504	749
	1.12333	-843	427	239	-138	156	25				1.12333	415	390	812	426	493	748
	1.12667	-836	437	241	-136	165	26				1.12667	407	378	792	416	482	746
	1.13	-828	445	246	-132	173	21				1.13	400	367	773	405	472	745
	1.13333	-820	451	254	-127	181	9				1.13333	393	356	754	394	461	743
	1.13667	-812	453	265	-121	187	-8				1.13667	387	346	737	384	451	741
	1.14	-804	451	276	-112	192	-32				1.14	381	336	721	375	441	738
	1.14333	-796	445	288	-102	195	-61				1.14333	375	325	708	366	432	735
	1.14667	-788	434	300	-90	198	-95				1.14667	368	314	696	359	423	731
	1.15	-781	420	313	-78	198	-131				1.15	361	303	685	352	416	726
	1.15333	-774	401	325	-64	198	-168				1.15333	354	291	676	346	409	719
	1.15667	-768	380	338	-49	196	-206				1.15667	347	278	667	341	403	712
	1.16	-762	359	349	-34	196	-242				1.16	340	264	660	337	398	703
	1.16333	-755	338	358	-20	196	-276				1.16333	333	248	653	334	392	694
	1.16667	-748	318	363	-6	197	-305				1.16667	326	231	646	331	387	683
	1.17	-740	301	365	6	200	-330				1.17	320	213	640	329	383	672
	1.17333	-733	287	362	17	203	-350				1.17333	313	194	633	327	378	660
	1.17667	-725	279	355	26	209	-365				1.17667	307	174	626	325	373	649
	1.18	-717	276	345	33	216	-377				1.18	301	153	618	324	368	637
	1.18333	-710	280	333	37	225	-385				1.18333	295	133	608	322	361	625
	1.18667	-704	290	320	39	234	-391				1.18667	290	113	597	321	354	613
	1.19	-699	308	307	39	245	-394				1.19	285	94	585	320	348	601
	1.19333	-696	331	296	37	256	-394				1.19333	280	76	571	319	342	589
	1.19667	-694	360	288	32	268	-393				1.19667	277	60	557	317	337	578
	1.2	-693	392	283	25	282	-388				1.2	274	46	541	315	333	567
	1.20333	-694	428	284	17	296	-381				1.20333	272	34	525	313	330	557
	1.20667	-696	465	290	8	311	-370				1.20667	269	24	508	310	327	548
	1.21	-701	504	301	1	326	-356				1.21	266	15	491	306	324	539
	1.21333	-709	542	319	-3	341	-337				1.21333	262	8	475	301	322	531
	1.21667	-719	579	342	-4	356	-314				1.21667	256	2	459	295	321	523
	1.22	-730	613	370	-3	371	-288				1.22	250	-3	444	289	319	516
	1.22333	-743	644	401	1	385	-261				1.22333	241	-9	429	281	316	508
	1.22667	-757	670	435	7	400	-234				1.22667	232	-16	415	271	314	501
	1.23	-770	692	470	15	415	-207				1.23	221	-23	402	261	310	495
	1.23333	-783	710	505	26	430	-181				1.23333	208	-31	390	249	306	487
	1.23667	-795	724	539	37	445	-158				1.23667	196	-39	379	238	300	480
	1.24	-806	734	572	50	460	-137				1.24	182	-48	369	226	293	472
	1.24333	-815	742	601	63	472	-120				1.24333	168	-56	359	213	286	464
	1.24667	-821	747	628	77	484	-106				1.24667	154	-64	350	201	277	455
	1.25	-826	750	651	90	493	-95				1.25	140	-70	342	189	268	446
	1.25333	-829	752	671	102	501	-88				1.25333	126	-76	334	176	257	435
	1.25667	-829	753	688	113	508	-82				1.25667	112	-81	325	164	247	425
	1.26	-829	753	702	121	513	-78				1.26	99	-86	315	151	237	414
	1.26333	-827	754	715	127	517	-76				1.26333	87	-89	305	139	227	404
	1.26667	-824	754	727	132	519	-75				1.26667	77	-92	295	127	217	395
	1.27	-821	755	739	135	519	-75				1.27	67	-94	284	115	207	386
	1.27333	-818	756	751	136	517	-75				1.27333	58	-95	274	102	198	377
	1.27667	-816	757	765	135	514	-73				1.27667	49	-96	264	90	188	368
	1.28	-816	758	780	134	512	-71				1.28	40	-96	255	78	179	358
	1.28333	-817	757	796	132	510	-69				1.28333	31	-96	248	65	170	348
	1.28667	-821	755	812	130	509	-66				1.28667	21	-97	242	53	161	338
	1.29	-827	751	828	128	509	-63				1.29	11	-97	237	41	154	328
	1.29333	-836	746	843	127	510	-61				1.29333	1	-98	233	29	146	319
	1.29667	-847	740	855	128	512	-60				1.29667	-9	-99	230	17	139	311
	1.3	-859	733	865	130	515	-60				1.3	-20	-101	228	7	133	303
	1.30333	-871	726	872	135	519	-60				1.30333	-31	-105	227	-2	127	297
	1.30667	-881	721	877	142	526	-58				1.30667	-43	-110	226	-12	122	292
	1.31	-887	718	881	154	536	-54				1.31	-54	-118	225	-22	117	287
	1.31333	-889	717	884	170	549	-44				1.31333	-66	-127	225	-31	112	281
	1.31667	-883	720	889	192	565	-27				1.31667	-78	-138	225	-41	107	275
	1.32	-871	725	894	219	585	-3				1.32	-89	-151	224	-49	101	269
	1.32333	-851	733	902	251	607	29				1.32333	-101	-164	223	-57	95	262
	1.32667	-824	743	911	288	632	69				1.32667	-113	-178	221	-65	87	254
	1.33	-793	753	920	327	657	116				1.33	-124	-193	217	-72	79	246
	1.33333	-757	764	929	368	683	167				1.33333	-136	-208	212	-79	69	239
	1.33667	-720	774	937	408	707	222				1.33667	-149	-223	206	-85	59	232
	1.34	-682	785	944	447	729	278				1.34	-162	-237	198	-91	49	226
	1.34333	-645	795	949	483	749	333				1.34333	-175	-251	189	-97	39	221
	1.34667	-610	804	953	515	766	384				1.34667	-188	-263	180	-103	31	216
	1.35	-578	812	955	542	780	429				1.35	-201	-274	170	-110	23	212
	1.35333	-548	818	956	565	791	468				1.35333	-213	-284	160	-116	15	208
	1.35667	-521	820	954	584	800	498				1.35667	-224	-294	150	-123	8	205
	1.36	-497	818	951	596	805	518				1.36	-234	-304	139	-130	0	202
	1.36333	-478	810	944	602	804	527				1.36333	-243	-312	128	-138	-9	200
	1.36667	-463	797	935	600	798	526				1.36667	-251	-319	118	-147	-18	197
	1.37	-454	778	922	592	786	513				1.37	-258	-325	107	-156	-28	195
	1.37333	-451	754	906	576	768	489				1.37333	-263	-330	96	-165	-37	192
	1.37667	-453	726	887	553	745	455				1.37667	-267	-334	85	-173	-45	190
	1.38	-461	696	865	523	716	413				1.38	-270	-339	74	-180	-52	188
	1.38333	-474	665	840	490	684	364				1.38333	-273	-344	63	-186	-59	185
	1.38667	-491	634	814	453	649	310				1.38667	-275	-349	52	-190	-64	184
	1.39	-510	604	786	416	615	253				1.39	-276	-356	42	-193	-70	182
	1.39333	-531	577	758	380	582	195				1.39333	-277	-363	33	-194	-74	180
	1.39667	-553	552	731	345	552	139				1.39667	-277	-370	24	-194	-79	177
	1.4	-573	530	704	313	526	84				1.4	-276	-378	15	-192	-84	174
	1.40333	-592	511	679	284	503	34				1.40333	-275	-386	7	-191	-90	169
	1.40667	-609	495	656	258	485	-11				1.40667	-274	-394	-1	-189	-95	163
	1.41	-623	481	636	235	471	-51				1.41	-273	-401	-10	-187	-100	157
	1.41333	-636	470	618	214	460	-87				1.41333	-272	-408	-20	-187	-105	149
	1.41667	-646	460	602	194	453	-117				1.41667	-272	-414	-31	-187	-110	141
	1.42	-655	450	588	174	448	-143				1.42	-273	-421	-42	-187	-113	133
	1.42333	-662	442	575	155	445	-165				1.42333	-275	-428	-54	-189	-116	124
	1.42667	-670	433	563	135	444	-183				1.42667	-279	-435	-65	-191	-118	115
	1.43	-679	426	552	116	442	-198				1.43	-283	-443	-78	-194	-120	106
	1.43333	-687	418	543	95	441	-211				1.43333	-288	-452	-90	-198	-121	98
	1.43667	-697	410	535	74	439	-222				1.43667	-295	-461	-102	-203	-122	89
	1.44	-707	403	528	52	436	-232				1.44	-302	-470	-113	-209	-122	81
	1.44333	-718	397	523	31	431	-240				1.44333	-310	-479	-123	-216	-122	74
	1.44667	-729	392	517	10	424	-246				1.44667	-318	-488	-133	-224	-121	66
	1.45	-742	388	513	-8	416	-253				1.45	-326	-497	-141	-233	-120	59
	1.45333	-755	386	511	-24	406	-259				1.45333	-335	-504	-149	-243	-119	53
	1.45667	-768	384	510	-38	396	-265				1.45667	-344	-511	-156	-254	-119	47
	1.46	-780	384	511	-48	385	-271				1.46	-354	-517	-164	-265	-120	42
	1.46333	-792	384	514	-54	376	-276				1.46333	-364	-521	-170	-278	-123	37
	1.46667	-804	385	519	-57	367	-281				1.46667	-375	-525	-177	-291	-126	32
	1.47	-816	386	526	-56	360	-286				1.47	-386	-527	-184	-304	-130	26
	1.47333	-826	387	534	-53	353	-289				1.47333	-397	-529	-190	-316	-134	21
	1.47667	-836	387	543	-48	347	-292				1.47667	-409	-530	-196	-326	-138	15
	1.48	-846	385	552	-42	341	-294				1.48	-422	-532	-201	-335	-142	9
	1.48333	-854	382	560	-36	334	-296				1.48333	-434	-533	-205	-343	-146	3
	1.48667	-862	376	568	-32	327	-299				1.48667	-447	-535	-209	-349	-150	-3
	1.49	-869	367	574	-28	319	-302				1.49	-459	-538	-213	-353	-154	-10
	1.49333	-875	358	579	-27	309	-307				1.49333	-471	-541	-216	-358	-159	-17
	1.49667	-881	347	581	-27	298	-312				1.49667	-482	-545	-219	-362	-163	-24
	1.5	-885	336	582	-30	286	-318				1.5	-493	-549	-221	-365	-168	-32
	1.50333	-889	325	581	-34	273	-325				1.50333	-504	-553	-223	-369	-175	-39
	1.50667	-892	315	579	-40	259	-332				1.50667	-515	-558	-223	-373	-182	-47
	1.51	-895	307	574	-47	245	-340				1.51	-525	-563	-223	-377	-190	-55
	1.51333	-897	300	568	-55	232	-347				1.51333	-535	-568	-223	-382	-197	-63
	1.51667	-900	297	559	-65	220	-354				1.51667	-545	-573	-223	-386	-204	-70
	1.52	-902	300	549	-75	210	-361				1.52	-554	-579	-222	-391	-211	-77
	1.52333	-904	317	540	-82	204	-365				1.52333	-562	-584	-222	-396	-217	-83
	1.52667	-906	369	532	-79	205	-362				1.52667	-570	-587	-223	-401	-222	-88
	1.53	-906	492	533	-43	228	-336				1.53	-576	-590	-225	-407	-226	-93
	1.53333	-904	735	556	67	304	-256				1.53333	-582	-592	-228	-414	-230	-96
	1.53667	-899	1157	632	318	487	-68				1.53667	-588	-592	-232	-420	-233	-99
	1.54	-888	1804	809	790	857	303				1.54	-593	-592	-236	-425	-236	-101
	1.54333	-869	2699	1154	1561	1498	941				1.54333	-599	-593	-240	-430	-239	-102
	1.54667	-837	3834	1736	2680	2481	1909				1.54667	-604	-593	-245	-434	-243	-103
	1.55	-791	5173	2609	4153	3835	3238				1.55	-610	-594	-250	-437	-248	-104
	1.55333	-728	6666	3793	5944	5546	4908				1.55333	-616	-596	-255	-439	-254	-105
	1.55667	-650	8254	5273	7992	7560	6866				1.55667	-621	-599	-261	-441	-259	-105
	1.56	-560	9867	7001	10216	9803	9032				1.56	-627	-603	-267	-443	-266	-106
	1.56333	-461	11423	8915	12517	12179	11321				1.56333	-632	-607	-275	-445	-272	-107
	1.56667	-358	12828	10940	14776	14574	13634				1.56667	-636	-612	-283	-448	-278	-108
	1.57	-258	13987	12987	16857	16851	15856				1.57	-641	-616	-291	-452	-286	-110
	1.57333	-166	14817	14948	18617	18857	17862				1.57333	-644	-620	-301	-456	-293	-113
	1.57667	-89	15262	16703	19930	20449	19524				1.57667	-648	-624	-311	-460	-301	-115
	1.58	-32	15299	18130	20706	21512	20731				1.58	-650	-628	-321	-464	-310	-118
	1.58333	0	14944	19127	20903	21977	21404				1.58333	-651	-631	-331	-468	-318	-119
	1.58667	5	14242	19627	20532	21832	21511				1.58667	-651	-633	-341	-471	-326	-119
	1.59	-13	13262	19609	19652	21120	21066				1.59	-651	-635	-349	-475	-334	-119
	1.59333	-56	12087	19098	18356	19925	20125				1.59333	-650	-636	-357	-477	-340	-116
	1.59667	-117	10799	18156	16757	18361	18781				1.59667	-648	-638	-363	-480	-344	-113
	1.6	-192	9475	16874	14974	16553	17141				1.6	-647	-641	-369	-482	-346	-110
	1.60333	-274	8181	15358	13119	14624	15323				1.60333	-645	-645	-374	-485	-346	-107
	1.60667	-359	6966	13712	11289	12681	13434				1.60667	-643	-649	-379	-488	-344	-105
	1.61	-442	5864	12032	9557	10814	11570				1.61	-641	-654	-384	-491	-342	-105
	1.61333	-520	4895	10398	7976	9087	9805				1.61333	-640	-660	-389	-495	-340	-106
	1.61667	-591	4063	8871	6579	7541	8190				1.61667	-639	-667	-394	-498	-337	-107
	1.62	-654	3367	7491	5377	6197	6758				1.62	-639	-676	-400	-501	-336	-109
	1.62333	-708	2795	6279	4368	5060	5522				1.62333	-640	-686	-406	-504	-335	-112
	1.62667	-753	2332	5242	3539	4118	4478				1.62667	-641	-698	-411	-506	-336	-114
	1.63	-790	1961	4374	2870	3354	3616				1.63	-643	-710	-417	-508	-339	-117
	1.63333	-818	1666	3663	2337	2744	2914				1.63333	-647	-722	-424	-509	-343	-120
	1.63667	-840	1431	3088	1916	2264	2349				1.63667	-651	-735	-430	-511	-349	-124
	1.64	-856	1241	2629	1583	1888	1899				1.64	-656	-746	-437	-513	-356	-129
	1.64333	-870	1085	2264	1319	1595	1539				1.64333	-662	-757	-445	-515	-364	-135
	1.64667	-881	954	1975	1106	1364	1250				1.64667	-670	-765	-454	-518	-372	-142
	1.65	-892	842	1742	931	1180	1014				1.65	-677	-772	-463	-521	-380	-150
	1.65333	-903	743	1552	782	1030	817				1.65333	-685	-776	-472	-525	-388	-160
	1.65667	-913	654	1394	653	904	650				1.65667	-693	-780	-482	-530	-395	-170
	1.66	-923	574	1258	538	795	503				1.66	-701	-782	-491	-536	-402	-182
	1.66333	-933	500	1140	435	699	371				1.66333	-707	-783	-500	-541	-409	-194
	1.66667	-941	432	1035	340	611	252				1.66667	-713	-785	-508	-546	-416	-207
	1.67	-950	369	942	253	530	142				1.67	-718	-787	-515	-550	-422	-221
	1.67333	-958	311	857	172	456	39				1.67333	-723	-789	-521	-553	-429	-235
	1.67667	-966	258	780	97	388	-55				1.67667	-729	-793	-525	-555	-435	-248
	1.68	-974	209	711	29	325	-145				1.68	-735	-797	-528	-557	-441	-260
	1.68333	-984	165	648	-33	268	-229				1.68333	-743	-802	-530	-558	-447	-271
	1.68667	-995	124	590	-90	217	-309				1.68667	-751	-808	-532	-559	-452	-280
	1.69	-1007	87	538	-144	170	-385				1.69	-759	-813	-535	-560	-459	-287
	1.69333	-1022	53	491	-193	128	-457				1.69333	-767	-818	-538	-562	-465	-292
	1.69667	-1038	23	448	-240	89	-526				1.69667	-774	-824	-541	-564	-471	-296
	1.7	-1055	-3	409	-283	53	-590				1.7	-781	-830	-543	-567	-478	-298
	1.70333	-1073	-27	374	-324	19	-652				1.70333	-788	-835	-546	-571	-485	-298
	1.70667	-1093	-48	342	-362	-13	-709				1.70667	-794	-840	-549	-576	-492	-299
	1.71	-1113	-66	314	-398	-44	-764				1.71	-800	-843	-552	-581	-498	-298
	1.71333	-1134	-82	290	-433	-74	-816				1.71333	-805	-846	-556	-587	-503	-298
	1.71667	-1155	-96	269	-467	-103	-867				1.71667	-810	-847	-560	-594	-507	-298
	1.72	-1177	-107	251	-499	-132	-917				1.72	-814	-848	-565	-601	-510	-299
	1.72333	-1200	-117	236	-531	-160	-967				1.72333	-818	-848	-570	-610	-513	-301
	1.72667	-1224	-126	223	-563	-189	-1017				1.72667	-822	-848	-576	-618	-516	-303
	1.73	-1251	-136	211	-595	-217	-1067				1.73	-824	-847	-581	-627	-519	-304
	1.73333	-1279	-147	200	-628	-246	-1116				1.73333	-825	-846	-587	-635	-521	-306
	1.73667	-1311	-160	187	-662	-275	-1164				1.73667	-825	-845	-591	-644	-523	-307
	1.74	-1344	-177	174	-699	-305	-1212				1.74	-824	-843	-594	-652	-526	-307
	1.74333	-1381	-197	157	-739	-335	-1258				1.74333	-821	-842	-595	-660	-528	-306
	1.74667	-1420	-221	138	-781	-367	-1302				1.74667	-817	-840	-594	-668	-530	-304
	1.75	-1462	-250	114	-828	-401	-1346				1.75	-811	-838	-591	-676	-532	-300
	1.75333	-1506	-283	85	-878	-438	-1388				1.75333	-805	-836	-587	-683	-533	-295
	1.75667	-1555	-320	50	-934	-479	-1429				1.75667	-797	-833	-582	-689	-535	-290
	1.76	-1607	-363	10	-995	-526	-1468				1.76	-789	-830	-577	-695	-537	-284
	1.76333	-1664	-410	-36	-1062	-580	-1505				1.76333	-779	-826	-571	-699	-541	-278
	1.76667	-1724	-463	-90	-1134	-639	-1540				1.76667	-770	-822	-565	-703	-546	-273
	1.77	-1787	-522	-151	-1210	-705	-1573				1.77	-759	-817	-559	-706	-553	-269
	1.77333	-1851	-589	-220	-1289	-776	-1605				1.77333	-749	-812	-555	-708	-562	-265
	1.77667	-1915	-662	-297	-1370	-852	-1635				1.77667	-739	-809	-552	-709	-573	-263
	1.78	-1977	-741	-383	-1451	-933	-1665				1.78	-730	-808	-549	-710	-586	-260
	1.78333	-2037	-827	-476	-1530	-1021	-1697				1.78333	-722	-809	-548	-711	-601	-258
	1.78667	-2093	-920	-578	-1608	-1114	-1732				1.78667	-715	-813	-546	-712	-617	-257
	1.79	-2146	-1019	-689	-1683	-1213	-1771				1.79	-709	-819	-544	-713	-633	-255
	1.79333	-2196	-1123	-806	-1754	-1319	-1815				1.79333	-704	-827	-542	-714	-650	-255
	1.79667	-2243	-1234	-932	-1823	-1429	-1863				1.79667	-700	-834	-540	-715	-666	-255
	1.8	-2288	-1350	-1063	-1888	-1543	-1916				1.8	-697	-841	-538	-716	-683	-256
	1.80333	-2333	-1470	-1201	-1951	-1658	-1974				1.80333	-696	-847	-537	-717	-700	-258
	1.80667	-2378	-1595	-1343	-2012	-1771	-2037				1.80667	-696	-851	-538	-718	-715	-262
	1.81	-2426	-1722	-1488	-2072	-1881	-2104				1.81	-697	-854	-539	-721	-730	-268
	1.81333	-2476	-1853	-1636	-2133	-1986	-2177				1.81333	-699	-854	-542	-724	-743	-276
	1.81667	-2530	-1987	-1786	-2194	-2084	-2254				1.81667	-703	-853	-545	-729	-754	-287
	1.82	-2588	-2123	-1936	-2259	-2175	-2335				1.82	-709	-849	-549	-736	-764	-299
	1.82333	-2651	-2260	-2085	-2326	-2257	-2418				1.82333	-716	-843	-555	-744	-772	-312
	1.82667	-2717	-2396	-2232	-2395	-2332	-2502				1.82667	-724	-835	-564	-754	-779	-324
	1.83	-2786	-2530	-2375	-2467	-2398	-2586				1.83	-733	-825	-576	-764	-784	-336
	1.83333	-2857	-2660	-2514	-2540	-2457	-2666				1.83333	-741	-815	-589	-775	-788	-347
	1.83667	-2929	-2786	-2649	-2614	-2509	-2743				1.83667	-749	-804	-604	-785	-790	-357
	1.84	-3001	-2906	-2779	-2687	-2554	-2814				1.84	-756	-794	-620	-795	-788	-368
	1.84333	-3071	-3020	-2906	-2759	-2595	-2881				1.84333	-762	-784	-636	-805	-785	-380
	1.84667	-3139	-3130	-3028	-2829	-2630	-2943				1.84667	-769	-777	-652	-815	-779	-393
	1.85	-3204	-3233	-3147	-2896	-2662	-3002				1.85	-775	-773	-667	-824	-772	-409
	1.85333	-3268	-3332	-3262	-2961	-2691	-3057				1.85333	-782	-771	-681	-833	-765	-427
	1.85667	-3332	-3427	-3374	-3023	-2719	-3109				1.85667	-790	-773	-693	-841	-758	-446
	1.86	-3396	-3517	-3482	-3081	-2745	-3160				1.86	-800	-777	-703	-847	-753	-466
	1.86333	-3461	-3604	-3588	-3136	-2773	-3210				1.86333	-813	-783	-709	-853	-750	-486
	1.86667	-3529	-3688	-3691	-3189	-2802	-3261				1.86667	-827	-790	-712	-858	-750	-504
	1.87	-3600	-3768	-3792	-3239	-2836	-3315				1.87	-843	-798	-711	-863	-752	-522
	1.87333	-3675	-3846	-3890	-3287	-2875	-3374				1.87333	-860	-806	-705	-868	-757	-539
	1.87667	-3755	-3920	-3986	-3336	-2919	-3439				1.87667	-877	-813	-694	-873	-763	-555
	1.88	-3840	-3991	-4079	-3385	-2969	-3511				1.88	-895	-819	-679	-879	-771	-571
	1.88333	-3929	-4060	-4168	-3436	-3025	-3592				1.88333	-912	-823	-660	-886	-780	-587
	1.88667	-4023	-4126	-4252	-3491	-3086	-3681				1.88667	-928	-825	-638	-896	-789	-602
	1.89	-4122	-4191	-4331	-3550	-3153	-3778				1.89	-946	-824	-614	-908	-799	-616
	1.89333	-4225	-4254	-4403	-3615	-3226	-3881				1.89333	-964	-821	-588	-921	-809	-630
	1.89667	-4334	-4316	-4469	-3687	-3302	-3990				1.89667	-983	-817	-563	-936	-818	-642
	1.9	-4447	-4378	-4527	-3765	-3383	-4101				1.9	-1003	-811	-539	-951	-827	-652
	1.90333	-4565	-4440	-4580	-3848	-3466	-4214				1.90333	-1023	-804	-516	-966	-836	-659
	1.90667	-4685	-4503	-4628	-3937	-3551	-4328				1.90667	-1043	-795	-495	-979	-844	-662
	1.91	-4808	-4568	-4672	-4031	-3637	-4440				1.91	-1062	-786	-476	-991	-850	-663
	1.91333	-4932	-4634	-4714	-4127	-3724	-4550				1.91333	-1080	-775	-459	-1000	-854	-659
	1.91667	-5056	-4703	-4756	-4226	-3812	-4657				1.91667	-1096	-764	-444	-1006	-856	-652
	1.92	-5180	-4774	-4798	-4327	-3901	-4760				1.92	-1109	-752	-431	-1009	-856	-641
	1.92333	-5303	-4849	-4842	-4429	-3991	-4857				1.92333	-1120	-739	-419	-1008	-854	-628
	1.92667	-5423	-4927	-4889	-4533	-4081	-4949				1.92667	-1128	-726	-410	-1006	-851	-612
	1.93	-5539	-5006	-4940	-4636	-4171	-5034				1.93	-1134	-713	-402	-1001	-848	-595
	1.93333	-5650	-5086	-4995	-4740	-4261	-5112				1.93333	-1138	-701	-397	-995	-846	-578
	1.93667	-5755	-5166	-5055	-4842	-4350	-5183				1.93667	-1140	-689	-394	-988	-846	-561
	1.94	-5855	-5245	-5119	-4942	-4438	-5246				1.94	-1140	-678	-392	-982	-848	-544
	1.94333	-5948	-5323	-5187	-5038	-4523	-5303				1.94333	-1140	-668	-391	-977	-853	-529
	1.94667	-6035	-5400	-5256	-5131	-4606	-5353				1.94667	-1138	-660	-391	-973	-860	-515
	1.95	-6115	-5475	-5326	-5219	-4687	-5398				1.95	-1136	-653	-392	-970	-869	-503
	1.95333	-6188	-5547	-5396	-5301	-4766	-5439				1.95333	-1134	-647	-395	-969	-880	-493
	1.95667	-6255	-5616	-5466	-5377	-4844	-5477				1.95667	-1132	-644	-398	-970	-893	-487
	1.96	-6316	-5682	-5536	-5447	-4922	-5512				1.96	-1130	-642	-403	-973	-908	-484
	1.96333	-6371	-5744	-5604	-5510	-4999	-5545				1.96333	-1128	-642	-409	-977	-923	-484
	1.96667	-6421	-5804	-5670	-5567	-5075	-5576				1.96667	-1125	-645	-418	-983	-940	-488
	1.97	-6464	-5860	-5733	-5617	-5151	-5605				1.97	-1122	-650	-429	-989	-958	-494
	1.97333	-6501	-5914	-5793	-5659	-5225	-5634				1.97333	-1117	-656	-442	-995	-976	-504
	1.97667	-6532	-5965	-5849	-5695	-5296	-5661				1.97667	-1111	-663	-455	-1000	-994	-515
	1.98	-6556	-6015	-5901	-5724	-5363	-5688				1.98	-1103	-670	-468	-1003	-1011	-529
	1.98333	-6574	-6062	-5948	-5747	-5425	-5713				1.98333	-1093	-677	-480	-1004	-1024	-544
	1.98667	-6587	-6107	-5991	-5765	-5482	-5737				1.98667	-1082	-683	-490	-1001	-1034	-559
	1.99	-6596	-6151	-6029	-5778	-5534	-5760				1.99	-1069	-689	-497	-996	-1040	-573
	1.99333	-6603	-6193	-6064	-5786	-5579	-5783				1.99333	-1057	-693	-503	-988	-1042	-587
	1.99667	-6608	-6234	-6096	-5792	-5619	-5804				1.99667	-1046	-696	-506	-979	-1039	-599
	2	-6613	-6275	-6125	-5795	-5653	-5826				2	-1036	-698	-508	-969	-1033	-609
	2.00333	-6619	-6317	-6153	-5798	-5680	-5847				2.00333	-1028	-697	-509	-960	-1024	-617
	2.00667	-6629	-6359	-6181	-5803	-5702	-5868				2.00667	-1023	-695	-508	-953	-1013	-623
	2.01	-6645	-6402	-6212	-5811	-5720	-5890				2.01	-1020	-692	-505	-949	-1001	-628
	2.01333	-6667	-6448	-6249	-5825	-5737	-5914				2.01333	-1020	-687	-500	-949	-990	-633
	2.01667	-6697	-6497	-6293	-5847	-5754	-5943				2.01667	-1023	-683	-495	-955	-980	-637
	2.02	-6738	-6551	-6349	-5879	-5775	-5977				2.02	-1029	-679	-489	-965	-972	-641
	2.02333	-6789	-6609	-6416	-5922	-5801	-6020				2.02333	-1038	-675	-484	-981	-967	-647
	2.02667	-6851	-6670	-6495	-5974	-5834	-6071				2.02667	-1047	-674	-482	-1000	-964	-654
	2.03	-6922	-6735	-6585	-6036	-5874	-6132				2.03	-1057	-674	-484	-1023	-964	-662
	2.03333	-7002	-6803	-6684	-6106	-5921	-6202				2.03333	-1067	-675	-490	-1048	-968	-674
	2.03667	-7089	-6870	-6789	-6181	-5974	-6281				2.03667	-1076	-679	-500	-1074	-974	-687
	2.04	-7182	-6938	-6899	-6260	-6031	-6368				2.04	-1086	-685	-514	-1099	-983	-702
	2.04333	-7279	-7003	-7009	-6342	-6093	-6461				2.04333	-1098	-693	-528	-1123	-995	-720
	2.04667	-7378	-7064	-7116	-6427	-6156	-6559				2.04667	-1110	-703	-544	-1145	-1009	-739
	2.05	-7478	-7122	-7218	-6513	-6220	-6660				2.05	-1124	-715	-559	-1165	-1024	-758
	2.05333	-7578	-7174	-7311	-6598	-6282	-6762				2.05333	-1138	-730	-572	-1182	-1041	-777
	2.05667	-7676	-7220	-7393	-6683	-6342	-6863				2.05667	-1152	-746	-584	-1198	-1059	-795
	2.06	-7772	-7260	-7463	-6765	-6399	-6962				2.06	-1165	-762	-594	-1213	-1078	-811
	2.06333	-7864	-7294	-7520	-6846	-6452	-7057				2.06333	-1177	-778	-602	-1228	-1098	-824
	2.06667	-7951	-7324	-7564	-6926	-6502	-7146				2.06667	-1187	-794	-609	-1241	-1118	-835
	2.07	-8035	-7350	-7596	-7004	-6550	-7230				2.07	-1194	-809	-613	-1255	-1137	-843
	2.07333	-8114	-7372	-7617	-7082	-6597	-7307				2.07333	-1199	-822	-616	-1268	-1154	-849
	2.07667	-8190	-7390	-7628	-7157	-6642	-7378				2.07667	-1201	-833	-618	-1280	-1169	-852
	2.08	-8262	-7402	-7632	-7227	-6683	-7440				2.08	-1201	-843	-620	-1293	-1183	-853
	2.08333	-8331	-7407	-7627	-7288	-6719	-7494				2.08333	-1200	-850	-620	-1306	-1194	-852
	2.08667	-8397	-7399	-7615	-7336	-6746	-7537				2.08667	-1198	-857	-620	-1320	-1204	-848
	2.09	-8461	-7376	-7593	-7366	-6760	-7566				2.09	-1196	-864	-620	-1334	-1212	-844
	2.09333	-8523	-7336	-7559	-7375	-6760	-7578				2.09333	-1195	-870	-618	-1349	-1220	-839
	2.09667	-8585	-7281	-7512	-7364	-6742	-7571				2.09667	-1195	-877	-616	-1364	-1227	-834
	2.1	-8647	-7212	-7451	-7333	-6709	-7544				2.1	-1196	-885	-614	-1379	-1235	-829
	2.10333	-8709	-7136	-7375	-7286	-6663	-7499				2.10333	-1198	-894	-612	-1394	-1242	-826
	2.10667	-8772	-7058	-7286	-7230	-6608	-7437				2.10667	-1201	-903	-611	-1408	-1250	-824
	2.11	-8836	-6983	-7190	-7168	-6551	-7365				2.11	-1206	-913	-611	-1421	-1258	-824
	2.11333	-8898	-6916	-7090	-7104	-6497	-7287				2.11333	-1210	-924	-612	-1433	-1268	-825
	2.11667	-8960	-6862	-6992	-7041	-6450	-7209				2.11667	-1214	-934	-616	-1443	-1278	-827
	2.12	-9020	-6825	-6901	-6985	-6415	-7135				2.12	-1219	-944	-622	-1453	-1290	-831
	2.12333	-9078	-6810	-6820	-6937	-6395	-7070				2.12333	-1224	-954	-630	-1461	-1303	-836
	2.12667	-9134	-6823	-6753	-6905	-6395	-7018				2.12667	-1229	-964	-640	-1468	-1317	-842
	2.13	-9186	-6866	-6706	-6890	-6420	-6984				2.13	-1235	-974	-651	-1473	-1333	-850
	2.13333	-9233	-6942	-6683	-6896	-6471	-6972				2.13333	-1243	-986	-664	-1478	-1350	-858
	2.13667	-9276	-7050	-6689	-6926	-6549	-6986				2.13667	-1251	-998	-678	-1483	-1368	-868
	2.14	-9312	-7186	-6726	-6978	-6652	-7029				2.14	-1260	-1013	-694	-1487	-1386	-879
	2.14333	-9344	-7346	-6795	-7051	-6776	-7098				2.14333	-1270	-1029	-711	-1491	-1403	-891
	2.14667	-9370	-7524	-6895	-7140	-6916	-7192				2.14667	-1281	-1046	-729	-1496	-1420	-903
	2.15	-9393	-7714	-7021	-7244	-7068	-7307				2.15	-1293	-1066	-747	-1502	-1436	-916
	2.15333	-9412	-7910	-7168	-7356	-7226	-7438				2.15333	-1307	-1087	-767	-1509	-1451	-929
	2.15667	-9429	-8108	-7332	-7472	-7384	-7579				2.15667	-1322	-1111	-788	-1518	-1466	-943
	2.16	-9447	-8304	-7507	-7591	-7538	-7724				2.16	-1341	-1138	-811	-1529	-1481	-958
	2.16333	-9466	-8495	-7689	-7708	-7684	-7870				2.16333	-1363	-1167	-837	-1541	-1496	-975
	2.16667	-9488	-8677	-7874	-7823	-7819	-8012				2.16667	-1388	-1198	-865	-1555	-1512	-994
	2.17	-9516	-8849	-8060	-7934	-7942	-8149				2.17	-1417	-1231	-897	-1570	-1529	-1013
	2.17333	-9551	-9007	-8246	-8041	-8052	-8279				2.17333	-1449	-1266	-933	-1587	-1547	-1034
	2.17667	-9594	-9152	-8427	-8143	-8150	-8402				2.17667	-1484	-1300	-971	-1605	-1565	-1057
	2.18	-9646	-9282	-8602	-8241	-8238	-8518				2.18	-1524	-1334	-1010	-1623	-1582	-1080
	2.18333	-9707	-9396	-8768	-8333	-8315	-8627				2.18333	-1566	-1363	-1049	-1638	-1597	-1103
	2.18667	-9775	-9494	-8920	-8420	-8384	-8729				2.18667	-1610	-1385	-1085	-1648	-1608	-1124
	2.19	-9850	-9573	-9055	-8501	-8444	-8825				2.19	-1655	-1396	-1113	-1648	-1612	-1137
	2.19333	-9929	-9634	-9171	-8575	-8498	-8914				2.19333	-1700	-1392	-1129	-1635	-1608	-1140
	2.19667	-10011	-9675	-9266	-8643	-8546	-8996				2.19667	-1743	-1370	-1128	-1609	-1593	-1129
	2.2	-10095	-9697	-9338	-8706	-8590	-9073				2.2	-1784	-1329	-1109	-1569	-1569	-1102
	2.20333	-10180	-9702	-9388	-8763	-8630	-9143				2.20333	-1823	-1273	-1072	-1518	-1536	-1060
	2.20667	-10265	-9692	-9418	-8818	-8669	-9210				2.20667	-1859	-1204	-1017	-1462	-1498	-1005
	2.21	-10349	-9669	-9429	-8871	-8708	-9275				2.21	-1894	-1128	-950	-1405	-1459	-942
	2.21333	-10431	-9639	-9425	-8923	-8747	-9340				2.21333	-1928	-1049	-874	-1352	-1422	-876
	2.21667	-10509	-9604	-9409	-8976	-8789	-9405				2.21667	-1960	-971	-795	-1304	-1390	-812
	2.22	-10582	-9567	-9384	-9029	-8831	-9471				2.22	-1992	-896	-716	-1266	-1366	-754
	2.22333	-10650	-9531	-9352	-9083	-8876	-9537				2.22333	-2025	-829	-640	-1238	-1351	-705
	2.22667	-10712	-9500	-9317	-9139	-8921	-9603				2.22667	-2058	-774	-572	-1224	-1349	-667
	2.23	-10770	-9478	-9280	-9198	-8969	-9669				2.23	-2093	-733	-515	-1226	-1359	-643
	2.23333	-10824	-9468	-9245	-9261	-9019	-9734				2.23333	-2131	-712	-473	-1247	-1384	-635
	2.23667	-10876	-9474	-9215	-9330	-9072	-9798				2.23667	-2171	-714	-453	-1287	-1423	-645
	2.24	-10927	-9496	-9193	-9404	-9127	-9861				2.24	-2212	-742	-457	-1348	-1478	-676
	2.24333	-10975	-9534	-9180	-9482	-9185	-9923				2.24333	-2253	-795	-489	-1425	-1545	-726
	2.24667	-11023	-9586	-9175	-9563	-9244	-9983				2.24667	-2293	-873	-548	-1517	-1624	-795
	2.25	-11069	-9650	-9179	-9644	-9304	-10039				2.25	-2333	-971	-633	-1618	-1710	-878
	2.25333	-11113	-9720	-9188	-9724	-9365	-10090				2.25333	-2371	-1084	-739	-1726	-1801	-974
	2.25667	-11153	-9793	-9200	-9800	-9424	-10135				2.25667	-2407	-1207	-862	-1834	-1893	-1076
	2.26	-11190	-9866	-9212	-9871	-9481	-10173				2.26	-2440	-1336	-995	-1940	-1982	-1181
	2.26333	-11223	-9935	-9222	-9936	-9536	-10203				2.26333	-2472	-1464	-1133	-2041	-2067	-1285
	2.26667	-11252	-9999	-9229	-9992	-9588	-10225				2.26667	-2500	-1589	-1271	-2134	-2144	-1384
	2.27	-11278	-10055	-9230	-10040	-9637	-10240				2.27	-2527	-1707	-1403	-2218	-2214	-1478
	2.27333	-11301	-10103	-9226	-10079	-9684	-10249				2.27333	-2551	-1815	-1527	-2291	-2276	-1564
	2.27667	-11321	-10144	-9218	-10109	-9730	-10254				2.27667	-2572	-1914	-1641	-2355	-2330	-1641
	2.28	-11340	-10179	-9208	-10130	-9774	-10256				2.28	-2592	-2002	-1745	-2409	-2376	-1710
	2.28333	-11357	-10210	-9195	-10144	-9816	-10256				2.28333	-2610	-2081	-1837	-2454	-2416	-1772
	2.28667	-11371	-10240	-9183	-10152	-9856	-10256				2.28667	-2626	-2150	-1918	-2492	-2450	-1826
	2.29	-11384	-10271	-9172	-10154	-9894	-10256				2.29	-2641	-2211	-1989	-2523	-2478	-1874
	2.29333	-11394	-10302	-9165	-10152	-9928	-10256				2.29333	-2654	-2265	-2052	-2548	-2503	-1916
	2.29667	-11402	-10336	-9162	-10146	-9958	-10258				2.29667	-2665	-2312	-2106	-2569	-2524	-1953
	2.3	-11408	-10370	-9163	-10136	-9982	-10259				2.3	-2676	-2354	-2155	-2588	-2542	-1986
	2.30333	-11411	-10404	-9169	-10125	-10000	-10260				2.30333	-2686	-2390	-2197	-2603	-2558	-2015
	2.30667	-11413	-10437	-9179	-10113	-10011	-10259				2.30667	-2696	-2423	-2235	-2617	-2572	-2041
	2.31	-11413	-10468	-9191	-10101	-10014	-10256				2.31	-2706	-2453	-2267	-2629	-2584	-2063
	2.31333	-11414	-10496	-9203	-10090	-10010	-10251				2.31333	-2716	-2479	-2295	-2639	-2593	-2083
	2.31667	-11416	-10521	-9214	-10081	-9998	-10242				2.31667	-2728	-2502	-2317	-2647	-2599	-2100
	2.32	-11420	-10543	-9223	-10074	-9980	-10229				2.32	-2740	-2522	-2335	-2653	-2603	-2113
	2.32333	-11426	-10560	-9230	-10068	-9956	-10214				2.32333	-2753	-2538	-2349	-2657	-2605	-2122
	2.32667	-11434	-10573	-9232	-10062	-9926	-10197				2.32667	-2767	-2549	-2358	-2659	-2604	-2128
	2.33	-11443	-10580	-9232	-10056	-9893	-10177				2.33	-2782	-2555	-2361	-2658	-2602	-2130
	2.33333	-11454	-10581	-9227	-10050	-9857	-10157				2.33333	-2797	-2553	-2357	-2654	-2599	-2129
	2.33667	-11466	-10573	-9220	-10043	-9821	-10135				2.33667	-2813	-2540	-2345	-2649	-2594	-2126
	2.34	-11479	-10556	-9208	-10037	-9787	-10115				2.34	-2829	-2515	-2326	-2641	-2591	-2123
	2.34333	-11493	-10529	-9194	-10033	-9759	-10097				2.34333	-2844	-2478	-2299	-2633	-2588	-2120
	2.34667	-11508	-10494	-9179	-10032	-9737	-10083				2.34667	-2858	-2431	-2265	-2626	-2587	-2120
	2.35	-11523	-10452	-9165	-10036	-9724	-10075				2.35	-2872	-2376	-2228	-2620	-2590	-2123
	2.35333	-11538	-10406	-9154	-10046	-9723	-10075				2.35333	-2886	-2317	-2188	-2619	-2599	-2130
	2.35667	-11555	-10359	-9148	-10061	-9733	-10087				2.35667	-2899	-2258	-2150	-2621	-2613	-2143
	2.36	-11573	-10315	-9149	-10084	-9756	-10111				2.36	-2911	-2202	-2115	-2629	-2634	-2162
	2.36333	-11592	-10275	-9160	-10115	-9790	-10149				2.36333	-2923	-2154	-2087	-2642	-2661	-2187
	2.36667	-11614	-10246	-9181	-10153	-9834	-10202				2.36667	-2934	-2119	-2069	-2662	-2695	-2218
	2.37	-11639	-10230	-9213	-10200	-9887	-10270				2.37	-2947	-2099	-2062	-2687	-2734	-2254
	2.37333	-11669	-10232	-9259	-10256	-9947	-10352				2.37333	-2960	-2097	-2069	-2718	-2777	-2295
	2.37667	-11703	-10254	-9318	-10321	-10011	-10446				2.37667	-2975	-2116	-2090	-2752	-2821	-2338
	2.38	-11742	-10297	-9389	-10393	-10079	-10549				2.38	-2993	-2153	-2124	-2791	-2865	-2383
	2.38333	-11787	-10361	-9471	-10471	-10146	-10660				2.38333	-3013	-2209	-2170	-2831	-2907	-2429
	2.38667	-11839	-10442	-9562	-10553	-10212	-10774				2.38667	-3035	-2278	-2224	-2872	-2946	-2474
	2.39	-11897	-10536	-9660	-10635	-10274	-10889				2.39	-3059	-2358	-2284	-2913	-2981	-2516
	2.39333	-11961	-10639	-9760	-10712	-10327	-10999				2.39333	-3083	-2443	-2345	-2953	-3012	-2556
	2.39667	-12029	-10743	-9860	-10776	-10364	-11099				2.39667	-3108	-2529	-2405	-2991	-3039	-2592
	2.4	-12101	-10839	-9953	-10815	-10377	-11180				2.4	-3134	-2612	-2462	-3028	-3062	-2623
	2.40333	-12174	-10917	-10031	-10817	-10353	-11234				2.40333	-3159	-2690	-2515	-3062	-3083	-2651
	2.40667	-12246	-10964	-10083	-10769	-10281	-11247				2.40667	-3185	-2761	-2562	-3095	-3102	-2675
	2.41	-12314	-10971	-10096	-10663	-10151	-11205				2.41	-3209	-2824	-2605	-3125	-3120	-2696
	2.41333	-12377	-10931	-10061	-10497	-9960	-11096				2.41333	-3233	-2878	-2644	-3154	-3136	-2714
	2.41667	-12432	-10840	-9970	-10275	-9715	-10915				2.41667	-3256	-2924	-2678	-3181	-3152	-2729
	2.42	-12480	-10703	-9822	-10010	-9428	-10663				2.42	-3278	-2963	-2709	-3205	-3167	-2743
	2.42333	-12518	-10530	-9625	-9716	-9116	-10351				2.42333	-3298	-2994	-2738	-3228	-3181	-2754
	2.42667	-12548	-10331	-9391	-9411	-8799	-9995				2.42667	-3315	-3018	-2763	-3248	-3194	-2764
	2.43	-12568	-10121	-9136	-9107	-8491	-9618				2.43	-3328	-3036	-2787	-3266	-3206	-2771
	2.43333	-12579	-9909	-8876	-8813	-8201	-9238				2.43333	-3339	-3048	-2807	-3281	-3217	-2776
	2.43667	-12580	-9702	-8622	-8535	-7937	-8873				2.43667	-3346	-3055	-2825	-3294	-3227	-2779
	2.44	-12573	-9509	-8382	-8281	-7704	-8531				2.44	-3351	-3060	-2840	-3305	-3236	-2780
	2.44333	-12558	-9336	-8164	-8060	-7510	-8222				2.44333	-3354	-3062	-2852	-3313	-3244	-2781
	2.44667	-12535	-9192	-7974	-7881	-7362	-7952				2.44667	-3356	-3064	-2862	-3320	-3253	-2781
	2.45	-12507	-9086	-7821	-7754	-7267	-7731				2.45	-3356	-3065	-2870	-3326	-3262	-2782
	2.45333	-12475	-9025	-7716	-7682	-7228	-7567				2.45333	-3355	-3067	-2877	-3331	-3270	-2784
	2.45667	-12441	-9012	-7665	-7667	-7243	-7467				2.45667	-3354	-3069	-2883	-3336	-3279	-2788
	2.46	-12406	-9046	-7670	-7702	-7304	-7432				2.46	-3353	-3071	-2889	-3340	-3286	-2793
	2.46333	-12372	-9120	-7730	-7777	-7400	-7458				2.46333	-3351	-3076	-2896	-3344	-3294	-2800
	2.46667	-12340	-9225	-7837	-7879	-7517	-7535				2.46667	-3350	-3082	-2904	-3349	-3301	-2809
	2.47	-12311	-9351	-7981	-7998	-7646	-7651				2.47	-3350	-3090	-2912	-3355	-3308	-2818
	2.47333	-12286	-9485	-8148	-8121	-7776	-7791				2.47333	-3351	-3099	-2922	-3363	-3317	-2829
	2.47667	-12263	-9620	-8329	-8241	-7900	-7943				2.47667	-3350	-3109	-2932	-3372	-3325	-2841
	2.48	-12235	-9747	-8511	-8354	-8015	-8097				2.48	-3340	-3120	-2944	-3383	-3334	-2853
	2.48333	-12177	-9862	-8689	-8459	-8122	-8247				2.48333	-3295	-3131	-2956	-3394	-3344	-2866
	2.48667	-12030	-9960	-8856	-8557	-8221	-8389				2.48667	-3152	-3139	-2968	-3405	-3354	-2878
	2.49	-11691	-10034	-9011	-8649	-8315	-8522				2.49	-2804	-3137	-2979	-3415	-3364	-2891
	2.49333	-11005	-10070	-9148	-8736	-8410	-8651				2.49333	-2092	-3109	-2985	-3419	-3374	-2903
	2.49667	-9801	-10040	-9264	-8818	-8506	-8777				2.49667	-837	-3022	-2977	-3414	-3382	-2915
	2.5	-7929	-9901	-9344	-8893	-8608	-8907				2.5	1115	-2828	-2939	-3392	-3387	-2927
	2.50333	-5316	-9600	-9373	-8955	-8714	-9045				2.50333	3838	-2468	-2849	-3345	-3387	-2939
	2.50667	-1989	-9086	-9330	-9001	-8826	-9194				2.50667	7302	-1884	-2684	-3268	-3382	-2949
	2.51	1934	-8326	-9197	-9027	-8942	-9358				2.51	11384	-1041	-2424	-3159	-3370	-2959
	2.51333	6288	-7320	-8966	-9031	-9057	-9534				2.51333	15909	59	-2060	-3020	-3353	-2966
	2.51667	10883	-6098	-8640	-9009	-9162	-9719				2.51667	20677	1384	-1597	-2858	-3331	-2972
	2.52	15510	-4711	-8232	-8959	-9248	-9904				2.52	25472	2874	-1053	-2680	-3305	-2975
	2.52333	19938	-3219	-7758	-8874	-9303	-10080				2.52333	30047	4460	-455	-2496	-3277	-2976
	2.52667	23910	-1681	-7236	-8752	-9316	-10230				2.52667	34134	6069	168	-2314	-3248	-2975
	2.53	27168	-166	-6684	-8593	-9281	-10343				2.53	37464	7624	790	-2146	-3220	-2972
	2.53333	29488	1248	-6123	-8407	-9198	-10405				2.53333	39805	9040	1377	-2001	-3194	-2967
	2.53667	30713	2475	-5581	-8207	-9076	-10410				2.53667	41001	10225	1897	-1890	-3173	-2960
	2.54	30786	3427	-5094	-8010	-8925	-10358				2.54	40994	11095	2314	-1821	-3158	-2953
	2.54333	29745	4037	-4697	-7835	-8762	-10256				2.54333	39833	11586	2597	-1798	-3149	-2946
	2.54667	27720	4267	-4420	-7693	-8600	-10113				2.54667	37655	11669	2726	-1821	-3148	-2940
	2.55	24904	4115	-4280	-7594	-8453	-9944				2.55	34667	11351	2695	-1888	-3154	-2936
	2.55333	21525	3613	-4281	-7541	-8329	-9761				2.55333	31112	10673	2512	-1991	-3167	-2934
	2.55667	17820	2817	-4412	-7534	-8239	-9578				2.55667	27236	9704	2199	-2119	-3185	-2934
	2.56	14007	1799	-4655	-7573	-8188	-9404				2.56	23269	8525	1785	-2264	-3206	-2938
	2.56333	10274	635	-4985	-7657	-8181	-9250				2.56333	19404	7223	1302	-2416	-3230	-2943
	2.56667	6767	-604	-5378	-7782	-8222	-9125				2.56667	15788	5878	787	-2564	-3254	-2949
	2.57	3587	-1859	-5814	-7945	-8308	-9038				2.57	12524	4559	268	-2702	-3275	-2956
	2.57333	790	-3078	-6273	-8137	-8433	-8994				2.57333	9667	3322	-228	-2822	-3289	-2960
	2.57667	-1599	-4225	-6739	-8349	-8587	-8994				2.57667	7236	2205	-682	-2919	-3295	-2960
	2.58	-3592	-5272	-7198	-8572	-8759	-9038				2.58	5220	1229	-1082	-2992	-3291	-2954
	2.58333	-5215	-6205	-7639	-8794	-8939	-9117				2.58333	3585	405	-1420	-3041	-3276	-2939
	2.58667	-6512	-7018	-8054	-9006	-9117	-9225				2.58667	2287	-271	-1696	-3067	-3250	-2915
	2.59	-7528	-7713	-8437	-9203	-9283	-9351				2.59	1273	-810	-1913	-3076	-3217	-2882
	2.59333	-8314	-8298	-8786	-9379	-9432	-9487				2.59333	491	-1230	-2076	-3069	-3177	-2841
	2.59667	-8915	-8782	-9098	-9531	-9558	-9625				2.59667	-109	-1549	-2195	-3052	-3132	-2795
	2.6	-9374	-9178	-9374	-9657	-9659	-9758				2.6	-572	-1786	-2277	-3026	-3086	-2745
	2.60333	-9724	-9498	-9614	-9757	-9734	-9879				2.60333	-934	-1961	-2331	-2995	-3037	-2692
	2.60667	-9995	-9753	-9821	-9834	-9785	-9983				2.60667	-1225	-2087	-2363	-2959	-2988	-2639
	2.61	-10210	-9955	-9998	-9892	-9816	-10068				2.61	-1468	-2178	-2380	-2919	-2937	-2586
	2.61333	-10386	-10115	-10149	-9934	-9830	-10134				2.61333	-1678	-2244	-2385	-2873	-2884	-2532
	2.61667	-10536	-10241	-10280	-9964	-9834	-10183				2.61667	-1866	-2291	-2381	-2823	-2828	-2477
	2.62	-10668	-10341	-10394	-9988	-9831	-10217				2.62	-2039	-2325	-2368	-2769	-2770	-2420
	2.62333	-10789	-10423	-10495	-10009	-9828	-10242				2.62333	-2200	-2348	-2349	-2712	-2709	-2359
	2.62667	-10902	-10492	-10585	-10030	-9827	-10263				2.62667	-2350	-2363	-2324	-2656	-2650	-2296
	2.63	-11011	-10553	-10667	-10056	-9832	-10283				2.63	-2490	-2374	-2295	-2602	-2593	-2233
	2.63333	-11118	-10608	-10742	-10086	-9846	-10307				2.63333	-2619	-2381	-2266	-2554	-2541	-2172
	2.63667	-11221	-10661	-10812	-10122	-9868	-10339				2.63667	-2737	-2388	-2238	-2511	-2496	-2116
	2.64	-11322	-10711	-10875	-10162	-9897	-10379				2.64	-2843	-2394	-2211	-2474	-2457	-2067
	2.64333	-11417	-10757	-10928	-10205	-9931	-10427				2.64333	-2937	-2400	-2187	-2444	-2424	-2026
	2.64667	-11504	-10797	-10971	-10248	-9966	-10482				2.64667	-3019	-2406	-2166	-2420	-2397	-1991
	2.65	-11580	-10832	-11001	-10291	-9999	-10540				2.65	-3089	-2412	-2147	-2405	-2378	-1964
	2.65333	-11642	-10860	-11016	-10332	-10029	-10598				2.65333	-3148	-2420	-2134	-2401	-2368	-1945
	2.65667	-11689	-10880	-11016	-10370	-10053	-10656				2.65667	-3195	-2431	-2127	-2410	-2371	-1937
	2.66	-11721	-10893	-11003	-10407	-10072	-10710				2.66	-3233	-2447	-2130	-2433	-2388	-1940
	2.66333	-11738	-10900	-10978	-10443	-10084	-10758				2.66333	-3262	-2470	-2144	-2472	-2420	-1958
	2.66667	-11744	-10901	-10944	-10478	-10090	-10800				2.66667	-3283	-2501	-2171	-2524	-2467	-1990
	2.67	-11741	-10899	-10905	-10515	-10092	-10834				2.67	-3299	-2540	-2210	-2588	-2526	-2036
	2.67333	-11735	-10894	-10864	-10554	-10092	-10861				2.67333	-3312	-2587	-2261	-2660	-2596	-2094
	2.67667	-11728	-10888	-10826	-10596	-10094	-10881				2.67667	-3322	-2641	-2320	-2739	-2674	-2163
	2.68	-11724	-10885	-10794	-10643	-10101	-10895				2.68	-3330	-2699	-2386	-2820	-2755	-2240
	2.68333	-11727	-10886	-10770	-10692	-10116	-10903				2.68333	-3339	-2759	-2454	-2900	-2836	-2321
	2.68667	-11737	-10891	-10758	-10746	-10142	-10910				2.68667	-3348	-2819	-2524	-2978	-2916	-2404
	2.69	-11756	-10903	-10758	-10802	-10182	-10915				2.69	-3357	-2877	-2592	-3051	-2991	-2486
	2.69333	-11783	-10920	-10772	-10858	-10234	-10922				2.69333	-3363	-2931	-2657	-3115	-3057	-2564
	2.69667	-11813	-10943	-10797	-10912	-10296	-10931				2.69667	-3362	-2977	-2716	-3167	-3112	-2635
	2.7	-11841	-10968	-10832	-10957	-10363	-10943				2.7	-3349	-3012	-2765	-3201	-3150	-2695
	2.70333	-11860	-10992	-10871	-10989	-10428	-10957				2.70333	-3317	-3030	-2800	-3211	-3168	-2738
	2.70667	-11865	-11010	-10908	-11001	-10483	-10969				2.70667	-3260	-3024	-2814	-3192	-3158	-2759
	2.71	-11849	-11017	-10935	-10990	-10521	-10976				2.71	-3175	-2990	-2802	-3140	-3119	-2753
	2.71333	-11812	-11010	-10947	-10954	-10539	-10973				2.71333	-3063	-2926	-2759	-3057	-3050	-2717
	2.71667	-11755	-10987	-10939	-10895	-10534	-10958				2.71667	-2928	-2830	-2684	-2946	-2952	-2649
	2.72	-11680	-10950	-10910	-10817	-10507	-10931				2.72	-2777	-2709	-2579	-2815	-2834	-2553
	2.72333	-11593	-10902	-10864	-10725	-10462	-10892				2.72333	-2619	-2568	-2449	-2673	-2702	-2436
	2.72667	-11500	-10849	-10804	-10626	-10403	-10846				2.72667	-2461	-2417	-2303	-2527	-2565	-2305
	2.73	-11404	-10794	-10736	-10525	-10333	-10794				2.73	-2309	-2264	-2150	-2385	-2429	-2169
	2.73333	-11310	-10742	-10666	-10425	-10255	-10742				2.73333	-2167	-2115	-1997	-2249	-2298	-2035
	2.73667	-11222	-10693	-10598	-10331	-10173	-10689				2.73667	-2039	-1974	-1850	-2124	-2177	-1907
	2.74	-11144	-10650	-10534	-10245	-10091	-10638				2.74	-1930	-1845	-1713	-2012	-2067	-1790
	2.74333	-11080	-10613	-10478	-10171	-10012	-10591				2.74333	-1843	-1731	-1590	-1920	-1975	-1687
	2.74667	-11034	-10584	-10434	-10114	-9942	-10550				2.74667	-1785	-1638	-1485	-1852	-1905	-1602
	2.75	-11010	-10567	-10405	-10077	-9887	-10520				2.75	-1759	-1570	-1403	-1815	-1862	-1539
	2.75333	-11007	-10563	-10395	-10063	-9852	-10504				2.75333	-1763	-1533	-1350	-1812	-1851	-1503
	2.75667	-11022	-10576	-10407	-10074	-9839	-10507				2.75667	-1795	-1530	-1330	-1844	-1873	-1497
	2.76	-11049	-10603	-10440	-10107	-9849	-10529				2.76	-1848	-1562	-1346	-1909	-1928	-1523
	2.76333	-11082	-10644	-10495	-10160	-9882	-10572				2.76333	-1913	-1625	-1397	-2003	-2011	-1579
	2.76667	-11115	-10696	-10567	-10229	-9935	-10635				2.76667	-1980	-1714	-1479	-2119	-2118	-1664
	2.77	-11142	-10752	-10650	-10311	-10004	-10714				2.77	-2043	-1821	-1586	-2250	-2242	-1772
	2.77333	-11161	-10811	-10740	-10398	-10084	-10807				2.77333	-2097	-1939	-1711	-2388	-2376	-1896
	2.77667	-11172	-10867	-10831	-10488	-10172	-10908				2.77667	-2141	-2059	-1845	-2528	-2514	-2030
	2.78	-11176	-10918	-10917	-10578	-10262	-11015				2.78	-2173	-2176	-1982	-2664	-2650	-2168
	2.78333	-11176	-10963	-10996	-10664	-10351	-11123				2.78333	-2196	-2286	-2115	-2792	-2779	-2303
	2.78667	-11174	-11001	-11063	-10745	-10434	-11230				2.78667	-2210	-2385	-2241	-2908	-2897	-2432
	2.79	-11172	-11033	-11116	-10820	-10510	-11333				2.79	-2217	-2472	-2355	-3011	-3004	-2550
	2.79333	-11175	-11058	-11156	-10888	-10577	-11428				2.79333	-2220	-2547	-2456	-3101	-3097	-2657
	2.79667	-11184	-11078	-11183	-10952	-10636	-11514				2.79667	-2224	-2610	-2545	-3177	-3177	-2750
	2.8	-11204	-11094	-11199	-11012	-10686	-11589				2.8	-2233	-2664	-2621	-3242	-3244	-2831
	2.80333	-11237	-11106	-11206	-11069	-10728	-11650				2.80333	-2250	-2712	-2686	-3297	-3300	-2898
	2.80667	-11285	-11119	-11208	-11124	-10764	-11699				2.80667	-2279	-2756	-2741	-3344	-3345	-2955
	2.81	-11348	-11132	-11207	-11177	-10794	-11734				2.81	-2319	-2799	-2789	-3384	-3381	-3002
	2.81333	-11423	-11148	-11206	-11229	-10820	-11756				2.81333	-2372	-2842	-2832	-3419	-3410	-3040
	2.81667	-11507	-11167	-11208	-11280	-10844	-11767				2.81667	-2435	-2888	-2871	-3450	-3434	-3071
	2.82	-11596	-11190	-11212	-11328	-10867	-11767				2.82	-2507	-2936	-2906	-3477	-3455	-3096
	2.82333	-11686	-11215	-11220	-11373	-10891	-11758				2.82333	-2582	-2986	-2939	-3502	-3473	-3116
	2.82667	-11770	-11242	-11232	-11412	-10916	-11742				2.82667	-2659	-3037	-2971	-3525	-3489	-3132
	2.83	-11846	-11271	-11246	-11445	-10942	-11720				2.83	-2733	-3087	-3000	-3547	-3505	-3143
	2.83333	-11911	-11301	-11262	-11471	-10969	-11693				2.83333	-2802	-3136	-3028	-3567	-3518	-3152
	2.83667	-11961	-11331	-11278	-11488	-10997	-11663				2.83667	-2864	-3182	-3054	-3587	-3530	-3159
	2.84	-11998	-11362	-11295	-11495	-11023	-11633				2.84	-2918	-3224	-3079	-3603	-3541	-3165
	2.84333	-12021	-11393	-11311	-11493	-11048	-11602				2.84333	-2964	-3261	-3102	-3618	-3551	-3169
	2.84667	-12032	-11425	-11327	-11481	-11070	-11574				2.84667	-3004	-3294	-3122	-3629	-3559	-3173
	2.85	-12033	-11458	-11343	-11460	-11089	-11550				2.85	-3037	-3322	-3139	-3637	-3567	-3177
	2.85333	-12027	-11494	-11359	-11432	-11103	-11530				2.85333	-3067	-3346	-3153	-3642	-3572	-3180
	2.85667	-12017	-11533	-11376	-11399	-11113	-11515				2.85667	-3094	-3366	-3164	-3645	-3577	-3183
	2.86	-12006	-11573	-11394	-11363	-11118	-11504				2.86	-3120	-3383	-3172	-3645	-3582	-3186
	2.86333	-11996	-11616	-11415	-11325	-11118	-11498				2.86333	-3145	-3397	-3179	-3644	-3585	-3189
	2.86667	-11989	-11659	-11437	-11289	-11114	-11495				2.86667	-3171	-3409	-3184	-3642	-3589	-3193
	2.87	-11986	-11703	-11462	-11254	-11105	-11494				2.87	-3198	-3420	-3188	-3639	-3591	-3197
	2.87333	-11986	-11745	-11488	-11224	-11092	-11494				2.87333	-3225	-3430	-3193	-3636	-3594	-3201
	2.87667	-11989	-11785	-11514	-11198	-11074	-11495				2.87667	-3253	-3439	-3198	-3634	-3596	-3205
	2.88	-11995	-11821	-11541	-11178	-11053	-11497				2.88	-3280	-3448	-3203	-3633	-3598	-3209
	2.88333	-12002	-11852	-11567	-11162	-11028	-11499				2.88333	-3307	-3456	-3209	-3633	-3601	-3212
	2.88667	-12010	-11875	-11592	-11150	-11002	-11501				2.88667	-3334	-3465	-3216	-3635	-3603	-3216
	2.89	-12017	-11889	-11615	-11142	-10974	-11502				2.89	-3359	-3473	-3222	-3637	-3605	-3219
	2.89333	-12023	-11894	-11636	-11136	-10946	-11505				2.89333	-3381	-3481	-3229	-3639	-3606	-3221
	2.89667	-12025	-11889	-11654	-11130	-10917	-11509				2.89667	-3398	-3487	-3234	-3639	-3604	-3222
	2.9	-12025	-11874	-11666	-11125	-10888	-11516				2.9	-3409	-3489	-3236	-3635	-3599	-3222
	2.90333	-12021	-11849	-11672	-11119	-10860	-11527				2.90333	-3412	-3487	-3235	-3626	-3590	-3218
	2.90667	-12014	-11816	-11670	-11113	-10833	-11541				2.90667	-3407	-3478	-3227	-3611	-3575	-3211
	2.91	-12006	-11775	-11661	-11107	-10807	-11560				2.91	-3393	-3462	-3213	-3591	-3557	-3201
	2.91333	-11998	-11728	-11644	-11102	-10782	-11582				2.91333	-3372	-3439	-3192	-3565	-3534	-3188
	2.91667	-11993	-11677	-11620	-11098	-10760	-11605				2.91667	-3345	-3409	-3164	-3537	-3508	-3171
	2.92	-11993	-11623	-11592	-11096	-10741	-11630				2.92	-3315	-3374	-3131	-3506	-3480	-3151
	2.92333	-11999	-11572	-11560	-11098	-10724	-11654				2.92333	-3283	-3336	-3095	-3474	-3452	-3130
	2.92667	-12012	-11523	-11527	-11102	-10710	-11677				2.92667	-3250	-3298	-3058	-3443	-3424	-3110
	2.93	-12030	-11480	-11494	-11110	-10700	-11695				2.93	-3217	-3261	-3021	-3413	-3397	-3090
	2.93333	-12052	-11442	-11463	-11120	-10695	-11708				2.93333	-3188	-3227	-2986	-3386	-3373	-3072
	2.93667	-12078	-11411	-11434	-11131	-10694	-11713				2.93667	-3162	-3195	-2953	-3362	-3352	-3056
	2.94	-12106	-11387	-11409	-11142	-10701	-11710				2.94	-3141	-3168	-2923	-3342	-3336	-3043
	2.94333	-12136	-11369	-11388	-11154	-10714	-11700				2.94333	-3128	-3146	-2898	-3329	-3326	-3031
	2.94667	-12167	-11358	-11371	-11165	-10735	-11681				2.94667	-3122	-3130	-2880	-3323	-3322	-3022
	2.95	-12197	-11354	-11358	-11177	-10763	-11655				2.95	-3126	-3121	-2868	-3324	-3325	-3017
	2.95333	-12224	-11357	-11349	-11189	-10798	-11625				2.95333	-3138	-3120	-2865	-3334	-3334	-3015
	2.95667	-12248	-11365	-11345	-11201	-10838	-11591				2.95667	-3157	-3127	-2871	-3350	-3350	-3017
	2.96	-12268	-11378	-11344	-11212	-10882	-11556				2.96	-3183	-3141	-2885	-3373	-3372	-3023
	2.96333	-12281	-11395	-11346	-11221	-10928	-11519				2.96333	-3214	-3163	-2906	-3401	-3398	-3033
	2.96667	-12288	-11415	-11350	-11228	-10973	-11484				2.96667	-3247	-3190	-2932	-3433	-3427	-3045
	2.97	-12289	-11436	-11355	-11232	-11015	-11451				2.97	-3282	-3221	-2964	-3467	-3458	-3059
	2.97333	-12282	-11460	-11362	-11232	-11052	-11422				2.97333	-3315	-3253	-2997	-3501	-3489	-3074
	2.97667	-12270	-11485	-11370	-11229	-11083	-11397				2.97667	-3347	-3286	-3031	-3533	-3519	-3089
	2.98	-12251	-11512	-11379	-11222	-11105	-11377				2.98	-3376	-3318	-3065	-3562	-3547	-3104
	2.98333	-12228	-11540	-11388	-11212	-11117	-11361				2.98333	-3402	-3348	-3097	-3587	-3572	-3119
	2.98667	-12202	-11568	-11399	-11199	-11119	-11348				2.98667	-3425	-3376	-3126	-3608	-3593	-3133
	2.99	-12173	-11597	-11412	-11184	-11109	-11337				2.99	-3445	-3401	-3153	-3625	-3612	-3146
	2.99333	-12144	-11624	-11429	-11168	-11089	-11325				2.99333	-3462	-3423	-3177	-3638	-3627	-3158
	2.99667	-12114	-11650	-11448	-11153	-11058	-11313				2.99667	-3476	-3444	-3198	-3649	-3639	-3170
	3	-12085	-11673	-11470	-11140	-11021	-11300				3	-3489	-3462	-3217	-3658	-3648	-3180
	3.00333	-12057	-11693	-11496	-11128	-10979	-11286				3.00333	-3500	-3479	-3234	-3666	-3654	-3190
	3.00667	-12032	-11710	-11523	-11118	-10936	-11274				3.00667	-3510	-3495	-3249	-3673	-3659	-3199
	3.01	-12010	-11723	-11552	-11109	-10894	-11263				3.01	-3519	-3509	-3262	-3680	-3663	-3208
	3.01333	-11992	-11732	-11581	-11101	-10854	-11255				3.01333	-3526	-3522	-3274	-3686	-3665	-3216
	3.01667	-11977	-11735	-11607	-11093	-10817	-11252				3.01667	-3533	-3533	-3284	-3691	-3667	-3224
	3.02	-11968	-11734	-11631	-11087	-10785	-11254				3.02	-3539	-3544	-3293	-3695	-3669	-3230
	3.02333	-11963	-11728	-11651	-11082	-10756	-11262				3.02333	-3545	-3554	-3301	-3699	-3669	-3236
	3.02667	-11963	-11718	-11667	-11079	-10733	-11275				3.02667	-3550	-3563	-3307	-3701	-3669	-3242
	3.03	-11969	-11705	-11676	-11078	-10714	-11293				3.03	-3556	-3570	-3313	-3702	-3669	-3247
	3.03333	-11979	-11689	-11680	-11080	-10699	-11317				3.03333	-3562	-3578	-3316	-3704	-3670	-3252
	3.03667	-11993	-11671	-11677	-11085	-10688	-11344				3.03667	-3569	-3584	-3320	-3705	-3670	-3257
	3.04	-12010	-11654	-11669	-11093	-10682	-11375				3.04	-3577	-3591	-3323	-3707	-3672	-3263
	3.04333	-12030	-11637	-11656	-11105	-10680	-11408				3.04333	-3586	-3598	-3327	-3710	-3673	-3269
	3.04667	-12053	-11622	-11640	-11120	-10680	-11441				3.04667	-3595	-3606	-3332	-3714	-3675	-3275
	3.05	-12078	-11609	-11620	-11140	-10684	-11474				3.05	-3605	-3614	-3336	-3719	-3678	-3281
	3.05333	-12105	-11600	-11599	-11163	-10690	-11505				3.05333	-3615	-3622	-3341	-3726	-3681	-3288
	3.05667	-12134	-11593	-11576	-11189	-10699	-11533				3.05667	-3625	-3631	-3346	-3734	-3683	-3296
	3.06	-12163	-11588	-11555	-11218	-10712	-11558				3.06	-3635	-3640	-3350	-3743	-3685	-3304
	3.06333	-12191	-11585	-11536	-11248	-10729	-11577				3.06333	-3645	-3647	-3355	-3752	-3687	-3312
	3.06667	-12216	-11583	-11519	-11278	-10751	-11591				3.06667	-3655	-3654	-3359	-3762	-3689	-3319
	3.07	-12238	-11581	-11507	-11308	-10781	-11600				3.07	-3664	-3659	-3363	-3771	-3690	-3326
	3.07333	-12256	-11580	-11499	-11336	-10816	-11603				3.07333	-3672	-3662	-3366	-3780	-3692	-3330
	3.07667	-12270	-11581	-11494	-11361	-10857	-11602				3.07667	-3680	-3665	-3370	-3787	-3695	-3334
	3.08	-12279	-11582	-11492	-11381	-10901	-11597				3.08	-3686	-3667	-3373	-3793	-3699	-3336
	3.08333	-12282	-11584	-11494	-11395	-10948	-11589				3.08333	-3690	-3669	-3376	-3798	-3703	-3337
	3.08667	-12281	-11587	-11498	-11402	-10994	-11578				3.08667	-3694	-3670	-3379	-3802	-3709	-3336
	3.09	-12275	-11592	-11504	-11403	-11037	-11567				3.09	-3696	-3672	-3381	-3806	-3715	-3335
	3.09333	-12264	-11599	-11513	-11399	-11076	-11555				3.09333	-3697	-3674	-3383	-3809	-3721	-3333
	3.09667	-12250	-11608	-11523	-11388	-11107	-11544				3.09667	-3698	-3677	-3385	-3811	-3727	-3331
	3.1	-12233	-11620	-11535	-11373	-11130	-11534				3.1	-3697	-3680	-3387	-3812	-3732	-3328
	3.10333	-12212	-11635	-11549	-11353	-11143	-11525				3.10333	-3695	-3684	-3388	-3813	-3737	-3327
	3.10667	-12189	-11653	-11565	-11330	-11147	-11518				3.10667	-3693	-3689	-3390	-3813	-3741	-3325
	3.11	-12165	-11673	-11584	-11305	-11140	-11513				3.11	-3691	-3695	-3392	-3813	-3745	-3324
	3.11333	-12141	-11694	-11605	-11280	-11124	-11509				3.11333	-3688	-3701	-3396	-3812	-3749	-3323
	3.11667	-12117	-11715	-11629	-11256	-11101	-11507				3.11667	-3686	-3707	-3399	-3812	-3752	-3324
	3.12	-12096	-11734	-11656	-11233	-11070	-11505				3.12	-3684	-3712	-3404	-3812	-3755	-3325
	3.12333	-12078	-11752	-11684	-11213	-11035	-11505				3.12333	-3681	-3718	-3409	-3812	-3757	-3327
	3.12667	-12062	-11766	-11712	-11196	-10997	-11506				3.12667	-3678	-3723	-3415	-3812	-3758	-3329
	3.13	-12050	-11776	-11738	-11182	-10957	-11508				3.13	-3675	-3726	-3421	-3813	-3758	-3330
	3.13333	-12040	-11781	-11760	-11172	-10919	-11513				3.13333	-3671	-3729	-3427	-3813	-3757	-3331
	3.13667	-12033	-11780	-11777	-11165	-10883	-11519				3.13667	-3667	-3731	-3433	-3813	-3754	-3332
	3.14	-12029	-11774	-11789	-11161	-10850	-11527				3.14	-3663	-3732	-3437	-3813	-3751	-3332
	3.14333	-12028	-11764	-11793	-11159	-10821	-11536				3.14333	-3660	-3733	-3441	-3813	-3747	-3332
	3.14667	-12030	-11750	-11790	-11161	-10797	-11547				3.14667	-3658	-3732	-3444	-3813	-3743	-3333
	3.15	-12034	-11732	-11780	-11164	-10779	-11561				3.15	-3658	-3732	-3447	-3813	-3740	-3334
	3.15333	-12041	-11714	-11763	-11171	-10765	-11577				3.15333	-3658	-3731	-3448	-3814	-3737	-3334
	3.15667	-12052	-11694	-11739	-11181	-10758	-11594				3.15667	-3660	-3730	-3449	-3815	-3736	-3336
	3.16	-12065	-11676	-11710	-11195	-10755	-11613				3.16	-3664	-3730	-3448	-3816	-3736	-3337
	3.16333	-12082	-11658	-11678	-11214	-10756	-11633				3.16333	-3668	-3731	-3447	-3818	-3738	-3339
	3.16667	-12101	-11643	-11644	-11239	-10761	-11652				3.16667	-3674	-3732	-3445	-3821	-3741	-3341
	3.17	-12124	-11630	-11610	-11268	-10769	-11668				3.17	-3681	-3734	-3444	-3824	-3745	-3344
	3.17333	-12149	-11620	-11577	-11302	-10779	-11681				3.17333	-3688	-3737	-3444	-3827	-3749	-3347
	3.17667	-12176	-11612	-11546	-11338	-10792	-11690				3.17667	-3696	-3739	-3445	-3831	-3753	-3351
	3.18	-12204	-11606	-11517	-11374	-10808	-11693				3.18	-3704	-3742	-3447	-3836	-3756	-3355
	3.18333	-12231	-11603	-11491	-11408	-10826	-11689				3.18333	-3712	-3744	-3449	-3842	-3760	-3360
	3.18667	-12257	-11601	-11470	-11439	-10847	-11679				3.18667	-3719	-3746	-3452	-3847	-3764	-3364
	3.19	-12279	-11600	-11454	-11465	-10872	-11663				3.19	-3727	-3749	-3455	-3854	-3767	-3368
	3.19333	-12297	-11600	-11442	-11484	-10901	-11641				3.19333	-3734	-3752	-3459	-3860	-3770	-3372
	3.19667	-12309	-11599	-11436	-11496	-10934	-11615				3.19667	-3740	-3756	-3463	-3866	-3774	-3374
	3.2	-12316	-11600	-11435	-11499	-10970	-11585				3.2	-3746	-3759	-3467	-3873	-3777	-3376
	3.20333	-12316	-11601	-11439	-11493	-11006	-11554				3.20333	-3752	-3763	-3472	-3879	-3781	-3378
	3.20667	-12309	-11605	-11446	-11479	-11042	-11523				3.20667	-3756	-3767	-3477	-3883	-3785	-3379
	3.21	-12295	-11610	-11458	-11457	-11075	-11495				3.21	-3759	-3771	-3482	-3887	-3790	-3380
	3.21333	-12276	-11618	-11473	-11428	-11102	-11469				3.21333	-3761	-3774	-3488	-3889	-3796	-3381
	3.21667	-12252	-11629	-11491	-11394	-11123	-11448				3.21667	-3763	-3777	-3494	-3890	-3801	-3381
	3.22	-12224	-11644	-11512	-11358	-11135	-11432				3.22	-3764	-3780	-3500	-3891	-3807	-3382
	3.22333	-12194	-11661	-11536	-11319	-11139	-11421				3.22333	-3765	-3782	-3505	-3891	-3811	-3384
	3.22667	-12163	-11681	-11563	-11282	-11134	-11415				3.22667	-3766	-3784	-3510	-3890	-3815	-3385
	3.23	-12132	-11702	-11594	-11245	-11121	-11413				3.23	-3768	-3786	-3515	-3889	-3817	-3386
	3.23333	-12104	-11725	-11628	-11212	-11101	-11416				3.23333	-3769	-3789	-3520	-3887	-3818	-3387
	3.23667	-12077	-11746	-11664	-11181	-11074	-11423				3.23667	-3769	-3794	-3525	-3886	-3818	-3387
	3.24	-12055	-11766	-11702	-11154	-11042	-11432				3.24	-3769	-3799	-3530	-3884	-3817	-3388
	3.24333	-12035	-11783	-11740	-11130	-11006	-11444				3.24333	-3769	-3805	-3535	-3881	-3815	-3388
	3.24667	-12020	-11794	-11776	-11109	-10968	-11458				3.24667	-3769	-3812	-3541	-3878	-3813	-3388
	3.25	-12009	-11799	-11808	-11090	-10930	-11475				3.25	-3769	-3819	-3547	-3875	-3810	-3389
	3.25333	-12001	-11798	-11836	-11075	-10892	-11494				3.25333	-3768	-3825	-3552	-3870	-3808	-3389
	3.25667	-11998	-11790	-11857	-11062	-10855	-11515				3.25667	-3768	-3830	-3557	-3865	-3805	-3390
	3.26	-11998	-11775	-11870	-11052	-10821	-11540				3.26	-3767	-3834	-3562	-3860	-3803	-3390
	3.26333	-12003	-11754	-11875	-11045	-10791	-11567				3.26333	-3767	-3836	-3565	-3854	-3800	-3390
	3.26667	-12011	-11729	-11871	-11042	-10765	-11596				3.26667	-3767	-3837	-3568	-3849	-3798	-3390
	3.27	-12024	-11699	-11858	-11042	-10744	-11627				3.27	-3767	-3836	-3569	-3845	-3795	-3391
	3.27333	-12042	-11668	-11836	-11047	-10729	-11659				3.27333	-3767	-3835	-3569	-3842	-3793	-3392
	3.27667	-12065	-11636	-11807	-11057	-10719	-11691				3.27667	-3767	-3833	-3568	-3840	-3790	-3394
	3.28	-12093	-11605	-11772	-11071	-10713	-11721				3.28	-3768	-3830	-3567	-3840	-3788	-3398
	3.28333	-12125	-11575	-11733	-11090	-10711	-11747				3.28333	-3770	-3826	-3565	-3842	-3786	-3402
	3.28667	-12160	-11549	-11691	-11113	-10713	-11769				3.28667	-3772	-3822	-3563	-3845	-3784	-3407
	3.29	-12197	-11528	-11648	-11141	-10717	-11785				3.29	-3775	-3817	-3561	-3851	-3783	-3412
	3.29333	-12234	-11511	-11605	-11172	-10724	-11795				3.29333	-3779	-3813	-3559	-3858	-3783	-3417
	3.29667	-12269	-11499	-11565	-11206	-10734	-11797				3.29667	-3783	-3808	-3557	-3866	-3784	-3421
	3.3	-12299	-11492	-11529	-11241	-10747	-11792				3.3	-3788	-3805	-3555	-3873	-3785	-3424
	3.30333	-12323	-11489	-11497	-11275	-10763	-11780				3.30333	-3792	-3802	-3554	-3881	-3787	-3426
	3.30667	-12340	-11490	-11471	-11308	-10782	-11761				3.30667	-3796	-3801	-3553	-3888	-3789	-3428
	3.31	-12349	-11494	-11450	-11337	-10803	-11736				3.31	-3800	-3801	-3552	-3893	-3792	-3428
	3.31333	-12349	-11500	-11436	-11361	-10826	-11705				3.31333	-3803	-3801	-3552	-3897	-3795	-3427
	3.31667	-12340	-11508	-11427	-11379	-10850	-11669				3.31667	-3805	-3803	-3551	-3899	-3798	-3426
	3.32	-12324	-11518	-11423	-11389	-10874	-11631				3.32	-3806	-3805	-3550	-3900	-3803	-3424
	3.32333	-12299	-11530	-11424	-11391	-10896	-11590				3.32333	-3807	-3807	-3549	-3899	-3808	-3422
	3.32667	-12268	-11546	-11430	-11383	-10917	-11551				3.32667	-3807	-3810	-3548	-3898	-3813	-3420
	3.33	-12232	-11564	-11439	-11366	-10933	-11513				3.33	-3807	-3813	-3547	-3896	-3819	-3416
	3.33333	-12192	-11586	-11453	-11341	-10945	-11480				3.33333	-3806	-3816	-3547	-3895	-3824	-3413
	3.33667	-12150	-11610	-11470	-11310	-10952	-11450				3.33667	-3805	-3821	-3548	-3893	-3828	-3408
	3.34	-12109	-11637	-11490	-11273	-10954	-11426				3.34	-3803	-3825	-3549	-3890	-3832	-3404
	3.34333	-12068	-11665	-11513	-11233	-10952	-11407				3.34333	-3801	-3830	-3551	-3888	-3836	-3400
	3.34667	-12031	-11692	-11540	-11192	-10945	-11394				3.34667	-3799	-3836	-3554	-3886	-3839	-3397
	3.35	-11998	-11718	-11569	-11151	-10935	-11386				3.35	-3797	-3842	-3559	-3883	-3842	-3395
	3.35333	-11971	-11739	-11600	-11113	-10922	-11383				3.35333	-3794	-3849	-3564	-3880	-3845	-3393
	3.35667	-11950	-11755	-11633	-11080	-10907	-11385				3.35667	-3792	-3855	-3570	-3877	-3848	-3393
	3.36	-11935	-11763	-11666	-11052	-10891	-11391				3.36	-3789	-3862	-3576	-3874	-3850	-3394
	3.36333	-11925	-11764	-11698	-11029	-10875	-11401				3.36333	-3787	-3868	-3584	-3871	-3852	-3395
	3.36667	-11919	-11757	-11728	-11013	-10859	-11416				3.36667	-3784	-3874	-3591	-3869	-3852	-3397
	3.37	-11917	-11742	-11753	-11002	-10843	-11434				3.37	-3782	-3879	-3599	-3866	-3851	-3400
	3.37333	-11919	-11721	-11773	-10997	-10828	-11457				3.37333	-3780	-3882	-3605	-3864	-3850	-3403
	3.37667	-11924	-11693	-11786	-10997	-10814	-11483				3.37667	-3778	-3883	-3611	-3862	-3847	-3406
	3.38	-11932	-11660	-11791	-11001	-10802	-11512				3.38	-3777	-3883	-3615	-3861	-3844	-3409
	3.38333	-11944	-11624	-11788	-11011	-10791	-11543				3.38333	-3778	-3881	-3618	-3862	-3841	-3413
	3.38667	-11959	-11587	-11777	-11024	-10782	-11574				3.38667	-3779	-3878	-3619	-3865	-3838	-3418
	3.39	-11977	-11550	-11758	-11042	-10775	-11605				3.39	-3782	-3875	-3619	-3869	-3837	-3424
	3.39333	-11999	-11515	-11733	-11063	-10771	-11633				3.39333	-3787	-3872	-3618	-3874	-3836	-3430
	3.39667	-12024	-11483	-11702	-11088	-10769	-11657				3.39667	-3792	-3871	-3616	-3880	-3836	-3437
	3.4	-12052	-11455	-11668	-11116	-10771	-11676				3.4	-3799	-3870	-3613	-3886	-3837	-3444
	3.40333	-12082	-11431	-11632	-11147	-10776	-11689				3.40333	-3806	-3871	-3610	-3894	-3840	-3450
	3.40667	-12113	-11412	-11595	-11178	-10784	-11696				3.40667	-3814	-3872	-3607	-3901	-3843	-3456
	3.41	-12143	-11398	-11560	-11209	-10793	-11695				3.41	-3821	-3875	-3604	-3909	-3847	-3462
	3.41333	-12171	-11388	-11526	-11238	-10804	-11687				3.41333	-3829	-3879	-3602	-3916	-3852	-3466
	3.41667	-12195	-11382	-11495	-11264	-10816	-11672				3.41667	-3835	-3882	-3599	-3924	-3858	-3470
	3.42	-12214	-11380	-11469	-11285	-10830	-11650				3.42	-3842	-3885	-3597	-3932	-3863	-3472
	3.42333	-12226	-11381	-11448	-11300	-10844	-11623				3.42333	-3848	-3888	-3596	-3939	-3868	-3473
	3.42667	-12229	-11385	-11432	-11307	-10859	-11591				3.42667	-3852	-3890	-3595	-3946	-3871	-3472
	3.43	-12222	-11392	-11419	-11307	-10873	-11557				3.43	-3856	-3891	-3594	-3953	-3873	-3470
	3.43333	-12206	-11403	-11411	-11299	-10886	-11521				3.43333	-3859	-3891	-3593	-3958	-3875	-3466
	3.43667	-12182	-11418	-11406	-11283	-10898	-11483				3.43667	-3861	-3891	-3592	-3962	-3875	-3462
	3.44	-12151	-11436	-11405	-11260	-10907	-11445				3.44	-3862	-3890	-3591	-3966	-3876	-3456
	3.44333	-12115	-11459	-11408	-11231	-10912	-11408				3.44333	-3862	-3891	-3590	-3968	-3877	-3451
	3.44667	-12076	-11484	-11413	-11198	-10914	-11373				3.44667	-3862	-3892	-3590	-3970	-3878	-3445
	3.45	-12036	-11511	-11421	-11161	-10912	-11342				3.45	-3861	-3895	-3591	-3970	-3879	-3440
	3.45333	-11997	-11538	-11431	-11124	-10906	-11314				3.45333	-3861	-3898	-3593	-3969	-3881	-3436
	3.45667	-11961	-11565	-11443	-11087	-10896	-11292				3.45667	-3860	-3903	-3596	-3967	-3882	-3432
	3.46	-11929	-11591	-11457	-11051	-10883	-11276				3.46	-3859	-3908	-3600	-3964	-3883	-3429
	3.46333	-11902	-11613	-11473	-11019	-10869	-11265				3.46333	-3858	-3913	-3605	-3959	-3883	-3427
	3.46667	-11881	-11632	-11490	-10990	-10852	-11261				3.46667	-3856	-3917	-3611	-3953	-3883	-3426
	3.47	-11867	-11646	-11508	-10967	-10836	-11263				3.47	-3854	-3921	-3616	-3947	-3883	-3425
	3.47333	-11859	-11655	-11527	-10949	-10820	-11272				3.47333	-3852	-3925	-3622	-3942	-3883	-3425
	3.47667	-11856	-11659	-11546	-10938	-10805	-11287				3.47667	-3851	-3928	-3628	-3936	-3883	-3426
	3.48	-11858	-11656	-11565	-10934	-10793	-11309				3.48	-3850	-3931	-3634	-3931	-3882	-3427
	3.48333	-11864	-11649	-11582	-10937	-10783	-11336				3.48333	-3849	-3933	-3641	-3928	-3882	-3429
	3.48667	-11873	-11638	-11597	-10947	-10776	-11368				3.48667	-3849	-3935	-3647	-3925	-3882	-3430
	3.49	-11885	-11624	-11609	-10963	-10772	-11402				3.49	-3850	-3938	-3654	-3924	-3882	-3432
	3.49333	-11899	-11607	-11618	-10984	-10772	-11439				3.49333	-3851	-3941	-3659	-3923	-3883	-3435
	3.49667	-11915	-11588	-11624	-11008	-10774	-11476				3.49667	-3854	-3944	-3665	-3924	-3884	-3439
	3.5	-11933	-11568	-11626	-11036	-10779	-11513				3.5	-3856	-3948	-3669	-3925	-3885	-3444
	3.50333	-11953	-11548	-11626	-11067	-10787	-11548				3.50333	-3859	-3951	-3672	-3927	-3887	-3451
	3.50667	-11974	-11527	-11622	-11100	-10796	-11581				3.50667	-3862	-3955	-3674	-3929	-3890	-3457
	3.51	-11998	-11508	-11617	-11134	-10807	-11610				3.51	-3866	-3958	-3676	-3933	-3893	-3464
	3.51333	-12023	-11489	-11611	-11169	-10819	-11633				3.51333	-3869	-3960	-3678	-3938	-3896	-3471
	3.51667	-12048	-11473	-11604	-11203	-10830	-11650				3.51667	-3872	-3962	-3680	-3943	-3899	-3476
	3.52	-12072	-11459	-11597	-11236	-10841	-11660				3.52	-3876	-3964	-3681	-3950	-3901	-3482
	3.52333	-12094	-11448	-11592	-11266	-10851	-11664				3.52333	-3880	-3966	-3682	-3957	-3904	-3486
	3.52667	-12113	-11440	-11588	-11294	-10862	-11661				3.52667	-3884	-3967	-3683	-3965	-3906	-3491
	3.53	-12128	-11437	-11585	-11316	-10873	-11653				3.53	-3889	-3969	-3684	-3973	-3910	-3495
	3.53333	-12137	-11436	-11584	-11334	-10884	-11641				3.53333	-3894	-3971	-3685	-3981	-3914	-3500
	3.53667	-12140	-11439	-11584	-11345	-10895	-11626				3.53667	-3899	-3972	-3686	-3989	-3919	-3503
	3.54	-12136	-11445	-11586	-11349	-10908	-11608				3.54	-3903	-3974	-3686	-3996	-3925	-3506
	3.54333	-12126	-11455	-11591	-11348	-10920	-11589				3.54333	-3906	-3976	-3687	-4002	-3932	-3509
	3.54667	-12110	-11468	-11596	-11340	-10932	-11569				3.54667	-3908	-3978	-3688	-4007	-3938	-3511
	3.55	-12090	-11484	-11604	-11327	-10944	-11550				3.55	-3908	-3981	-3689	-4010	-3945	-3513
	3.55333	-12068	-11502	-11614	-11310	-10954	-11532				3.55333	-3908	-3984	-3690	-4012	-3951	-3514
	3.55667	-12045	-11524	-11624	-11289	-10963	-11516				3.55667	-3906	-3988	-3692	-4013	-3955	-3516
	3.56	-12022	-11547	-11635	-11265	-10969	-11503				3.56	-3905	-3993	-3694	-4012	-3959	-3517
	3.56333	-12002	-11572	-11647	-11241	-10972	-11494				3.56333	-3904	-3998	-3696	-4012	-3961	-3519
	3.56667	-11985	-11596	-11658	-11217	-10972	-11486				3.56667	-3904	-4003	-3696	-4011	-3961	-3520
	3.57	-11970	-11620	-11670	-11194	-10971	-11482				3.57	-3905	-4009	-3697	-4010	-3961	-3522
	3.57333	-11959	-11642	-11681	-11173	-10967	-11480				3.57333	-3906	-4014	-3697	-4010	-3960	-3523
	3.57667	-11951	-11661	-11692	-11155	-10961	-11482				3.57667	-3909	-4020	-3698	-4009	-3959	-3524
	3.58	-11946	-11677	-11703	-11140	-10954	-11487				3.58	-3911	-4026	-3699	-4009	-3957	-3525
	3.58333	-11945	-11687	-11713	-11129	-10947	-11495				3.58333	-3915	-4032	-3702	-4010	-3956	-3525
	3.58667	-11947	-11693	-11723	-11123	-10940	-11508				3.58667	-3918	-4037	-3705	-4010	-3955	-3525
	3.59	-11952	-11693	-11731	-11120	-10934	-11523				3.59	-3921	-4042	-3710	-4011	-3955	-3525
	3.59333	-11959	-11687	-11739	-11121	-10929	-11541				3.59333	-3924	-4045	-3716	-4012	-3956	-3526
	3.59667	-11970	-11677	-11745	-11125	-10925	-11561				3.59667	-3926	-4049	-3722	-4013	-3958	-3528
	3.6	-11982	-11663	-11750	-11133	-10922	-11582				3.6	-3928	-4051	-3727	-4013	-3960	-3530
	3.60333	-11996	-11646	-11752	-11142	-10921	-11603				3.60333	-3929	-4053	-3732	-4014	-3963	-3533
	3.60667	-12010	-11628	-11752	-11153	-10920	-11626				3.60667	-3929	-4053	-3736	-4015	-3967	-3536
	3.61	-12025	-11609	-11750	-11165	-10920	-11648				3.61	-3930	-4053	-3740	-4016	-3970	-3539
	3.61333	-12039	-11590	-11746	-11178	-10921	-11669				3.61333	-3930	-4052	-3743	-4018	-3973	-3543
	3.61667	-12052	-11571	-11740	-11189	-10923	-11687				3.61667	-3932	-4051	-3745	-4019	-3975	-3546
	3.62	-12065	-11551	-11731	-11200	-10925	-11701				3.62	-3935	-4049	-3746	-4022	-3977	-3549
	3.62333	-12077	-11531	-11722	-11208	-10929	-11710				3.62333	-3938	-4046	-3747	-4024	-3979	-3552
	3.62667	-12087	-11510	-11712	-11214	-10933	-11713				3.62667	-3943	-4043	-3747	-4027	-3980	-3554
	3.63	-12096	-11490	-11702	-11219	-10939	-11710				3.63	-3947	-4040	-3748	-4031	-3981	-3555
	3.63333	-12104	-11469	-11692	-11222	-10944	-11703				3.63333	-3951	-4037	-3749	-4034	-3981	-3556
	3.63667	-12110	-11448	-11683	-11225	-10950	-11693				3.63667	-3955	-4034	-3749	-4038	-3981	-3557
	3.64	-12113	-11426	-11676	-11227	-10957	-11680				3.64	-3958	-4032	-3750	-4041	-3981	-3558
	3.64333	-12115	-11405	-11672	-11230	-10966	-11666				3.64333	-3961	-4031	-3751	-4045	-3982	-3559
	3.64667	-12116	-11385	-11670	-11234	-10975	-11651				3.64667	-3964	-4031	-3753	-4048	-3982	-3560
	3.65	-12115	-11365	-11672	-11239	-10986	-11636				3.65	-3967	-4032	-3755	-4052	-3983	-3561
	3.65333	-12113	-11345	-11677	-11245	-10997	-11621				3.65333	-3968	-4033	-3757	-4055	-3985	-3563
	3.65667	-12111	-11326	-11685	-11252	-11009	-11608				3.65667	-3969	-4035	-3760	-4057	-3987	-3564
	3.66	-12107	-11308	-11697	-11260	-11020	-11597				3.66	-3969	-4038	-3763	-4059	-3989	-3564
	3.66333	-12104	-11291	-11711	-11268	-11031	-11588				3.66333	-3968	-4041	-3766	-4060	-3991	-3565
	3.66667	-12100	-11274	-11726	-11276	-11041	-11583				3.66667	-3967	-4045	-3770	-4061	-3992	-3566
	3.67	-12095	-11259	-11743	-11282	-11050	-11580				3.67	-3965	-4050	-3773	-4061	-3994	-3567
	3.67333	-12090	-11244	-11759	-11288	-11057	-11581				3.67333	-3962	-4055	-3776	-4060	-3996	-3568
	3.67667	-12086	-11229	-11774	-11292	-11061	-11585				3.67667	-3959	-4060	-3779	-4059	-3997	-3570
	3.68	-12081	-11215	-11787	-11296	-11063	-11591				3.68	-3955	-4066	-3781	-4058	-3999	-3571
	3.68333	-12078	-11200	-11799	-11299	-11063	-11599				3.68333	-3952	-4072	-3782	-4057	-4000	-3572
	3.68667	-12076	-11183	-11809	-11301	-11060	-11608				3.68667	-3949	-4079	-3783	-4056	-4001	-3573
	3.69	-12076	-11165	-11816	-11302	-11054	-11617				3.69	-3947	-4085	-3783	-4056	-4002	-3572
	3.69333	-12077	-11145	-11820	-11303	-11046	-11626				3.69333	-3945	-4092	-3783	-4056	-4003	-3572
	3.69667	-12079	-11123	-11822	-11302	-11036	-11636				3.69667	-3945	-4097	-3783	-4056	-4004	-3571
	3.7	-12082	-11099	-11822	-11301	-11026	-11646				3.7	-3945	-4101	-3783	-4058	-4005	-3570
	3.70333	-12087	-11073	-11820	-11298	-11015	-11656				3.70333	-3946	-4105	-3783	-4059	-4005	-3569
	3.70667	-12092	-11046	-11816	-11296	-11004	-11667				3.70667	-3947	-4107	-3783	-4061	-4005	-3569
	3.71	-12097	-11019	-11811	-11294	-10994	-11677				3.71	-3950	-4109	-3783	-4063	-4004	-3569
	3.71333	-12104	-10992	-11803	-11292	-10987	-11686				3.71333	-3952	-4111	-3784	-4065	-4003	-3569
	3.71667	-12111	-10968	-11793	-11290	-10983	-11694				3.71667	-3956	-4112	-3784	-4066	-4002	-3569
	3.72	-12120	-10947	-11782	-11289	-10981	-11700				3.72	-3959	-4112	-3783	-4067	-4001	-3570
	3.72333	-12129	-10929	-11769	-11289	-10981	-11704				3.72333	-3964	-4111	-3782	-4067	-4001	-3571
	3.72667	-12139	-10916	-11755	-11290	-10984	-11706				3.72667	-3968	-4110	-3781	-4068	-4001	-3573
	3.73	-12149	-10910	-11742	-11292	-10987	-11707				3.73	-3973	-4109	-3781	-4068	-4002	-3576
	3.73333	-12158	-10910	-11730	-11293	-10990	-11705				3.73333	-3978	-4109	-3781	-4069	-4004	-3579
	3.73667	-12166	-10917	-11720	-11296	-10993	-11702				3.73667	-3984	-4108	-3782	-4071	-4006	-3582
	3.74	-12173	-10931	-11711	-11298	-10996	-11696				3.74	-3990	-4107	-3783	-4073	-4008	-3584
	3.74333	-12178	-10952	-11704	-11301	-10998	-11689				3.74333	-3995	-4106	-3784	-4076	-4011	-3587
	3.74667	-12180	-10978	-11699	-11302	-11000	-11680				3.74667	-4000	-4106	-3786	-4080	-4013	-3589
	3.75	-12178	-11008	-11695	-11303	-11001	-11669				3.75	-4004	-4105	-3787	-4084	-4016	-3591
	3.75333	-12173	-11041	-11693	-11301	-11001	-11657				3.75333	-4007	-4104	-3789	-4088	-4019	-3592
	3.75667	-12164	-11075	-11690	-11297	-11000	-11645				3.75667	-4009	-4103	-3791	-4092	-4022	-3593
	3.76	-12150	-11109	-11688	-11291	-10999	-11631				3.76	-4010	-4103	-3792	-4095	-4024	-3595
	3.76333	-12132	-11142	-11686	-11284	-10997	-11617				3.76333	-4011	-4103	-3792	-4098	-4027	-3596
	3.76667	-12111	-11173	-11682	-11275	-10993	-11602				3.76667	-4011	-4105	-3792	-4099	-4029	-3597
	3.77	-12088	-11202	-11678	-11266	-10989	-11588				3.77	-4011	-4108	-3792	-4099	-4032	-3598
	3.77333	-12065	-11230	-11673	-11255	-10984	-11574				3.77333	-4009	-4112	-3793	-4097	-4035	-3600
	3.77667	-12042	-11255	-11669	-11243	-10979	-11563				3.77667	-4008	-4116	-3793	-4094	-4038	-3602
	3.78	-12021	-11279	-11665	-11232	-10973	-11552				3.78	-4005	-4120	-3794	-4091	-4041	-3604
	3.78333	-12002	-11300	-11663	-11222	-10967	-11544				3.78333	-4003	-4123	-3796	-4087	-4043	-3607
	3.78667	-11986	-11319	-11662	-11212	-10962	-11538				3.78667	-4000	-4126	-3797	-4084	-4045	-3610
	3.79	-11974	-11334	-11663	-11204	-10957	-11534				3.79	-3997	-4128	-3799	-4081	-4047	-3613
	3.79333	-11964	-11347	-11664	-11199	-10953	-11531				3.79333	-3995	-4130	-3801	-4079	-4049	-3616
	3.79667	-11957	-11357	-11666	-11195	-10950	-11531				3.79667	-3992	-4131	-3803	-4078	-4051	-3618
	3.8	-11955	-11364	-11667	-11193	-10947	-11533				3.8	-3990	-4132	-3805	-4078	-4052	-3619
	3.80333	-11956	-11370	-11669	-11192	-10946	-11537				3.80333	-3988	-4134	-3807	-4079	-4053	-3619
	3.80667	-11961	-11375	-11672	-11193	-10945	-11543				3.80667	-3987	-4135	-3808	-4081	-4053	-3618
	3.81	-11969	-11378	-11675	-11195	-10945	-11551				3.81	-3986	-4137	-3810	-4083	-4053	-3617
	3.81333	-11980	-11382	-11679	-11199	-10947	-11561				3.81333	-3984	-4137	-3810	-4086	-4052	-3616
	3.81667	-11992	-11385	-11684	-11204	-10951	-11572				3.81667	-3982	-4137	-3810	-4087	-4051	-3616
	3.82	-12004	-11389	-11689	-11211	-10956	-11585				3.82	-3980	-4137	-3809	-4089	-4049	-3616
	3.82333	-12018	-11393	-11695	-11220	-10963	-11598				3.82333	-3977	-4138	-3808	-4090	-4048	-3616
	3.82667	-12032	-11397	-11700	-11229	-10972	-11612				3.82667	-3974	-4138	-3807	-4091	-4047	-3617
	3.83	-12046	-11402	-11706	-11239	-10980	-11625				3.83	-3972	-4138	-3806	-4092	-4046	-3619
	3.83333	-12060	-11407	-11712	-11250	-10989	-11637				3.83333	-3971	-4138	-3806	-4093	-4047	-3620
	3.83667	-12075	-11411	-11718	-11260	-10998	-11647				3.83667	-3970	-4138	-3806	-4094	-4048	-3622
	3.84	-12090	-11415	-11723	-11270	-11007	-11657				3.84	-3971	-4137	-3806	-4094	-4050	-3623
	3.84333	-12105	-11418	-11729	-11280	-11015	-11665				3.84333	-3973	-4137	-3808	-4095	-4053	-3625
	3.84667	-12119	-11420	-11735	-11289	-11024	-11671				3.84667	-3976	-4137	-3809	-4095	-4056	-3626
	3.85	-12133	-11421	-11741	-11298	-11033	-11677				3.85	-3978	-4137	-3812	-4094	-4059	-3627
	3.85333	-12145	-11422	-11747	-11307	-11043	-11682				3.85333	-3981	-4137	-3814	-4092	-4062	-3628
	3.85667	-12155	-11424	-11752	-11315	-11053	-11687				3.85667	-3984	-4137	-3816	-4090	-4065	-3629
	3.86	-12164	-11425	-11756	-11323	-11063	-11690				3.86	-3986	-4137	-3817	-4088	-4067	-3630
	3.86333	-12172	-11428	-11760	-11331	-11073	-11693				3.86333	-3987	-4137	-3817	-4087	-4068	-3631
	3.86667	-12178	-11431	-11763	-11338	-11082	-11694				3.86667	-3988	-4138	-3816	-4086	-4069	-3632
	3.87	-12182	-11435	-11765	-11345	-11090	-11696				3.87	-3989	-4139	-3815	-4087	-4069	-3633
	3.87333	-12185	-11441	-11767	-11352	-11098	-11697				3.87333	-3989	-4140	-3814	-4088	-4068	-3633
	3.87667	-12187	-11448	-11770	-11357	-11106	-11700				3.87667	-3990	-4140	-3813	-4089	-4066	-3633
	3.88	-12188	-11456	-11773	-11363	-11114	-11702				3.88	-3990	-4142	-3813	-4091	-4064	-3632
	3.88333	-12188	-11464	-11776	-11368	-11121	-11706				3.88333	-3991	-4143	-3813	-4092	-4063	-3630
	3.88667	-12189	-11471	-11781	-11373	-11128	-11709				3.88667	-3992	-4145	-3813	-4092	-4062	-3628
	3.89	-12190	-11478	-11786	-11379	-11134	-11713				3.89	-3992	-4147	-3814	-4092	-4062	-3626
	3.89333	-12190	-11483	-11792	-11383	-11140	-11718				3.89333	-3992	-4150	-3814	-4092	-4061	-3624
	3.89667	-12191	-11487	-11799	-11388	-11146	-11723				3.89667	-3992	-4153	-3814	-4091	-4062	-3623
	3.9	-12193	-11492	-11807	-11392	-11151	-11730				3.9	-3993	-4156	-3814	-4089	-4062	-3623
	3.90333	-12195	-11497	-11815	-11396	-11156	-11738				3.90333	-3993	-4160	-3814	-4087	-4061	-3623
	3.90667	-12199	-11503	-11824	-11400	-11160	-11747				3.90667	-3994	-4163	-3813	-4084	-4061	-3624
	3.91	-12203	-11512	-11832	-11404	-11164	-11758				3.91	-3994	-4166	-3813	-4081	-4059	-3624
	3.91333	-12208	-11523	-11840	-11408	-11166	-11771				3.91333	-3994	-4168	-3813	-4077	-4058	-3624
	3.91667	-12214	-11535	-11846	-11413	-11168	-11785				3.91667	-3993	-4170	-3813	-4074	-4056	-3624
	3.92	-12220	-11548	-11852	-11419	-11170	-11801				3.92	-3992	-4172	-3812	-4072	-4054	-3623
	3.92333	-12227	-11561	-11855	-11425	-11171	-11816				3.92333	-3989	-4172	-3813	-4071	-4052	-3622
	3.92667	-12234	-11574	-11857	-11432	-11174	-11830				3.92667	-3987	-4171	-3814	-4071	-4050	-3622
	3.93	-12240	-11586	-11856	-11439	-11176	-11842				3.93	-3986	-4169	-3816	-4072	-4047	-3621
	3.93333	-12247	-11598	-11855	-11447	-11180	-11851				3.93333	-3985	-4167	-3818	-4074	-4045	-3622
	3.93667	-12254	-11608	-11853	-11454	-11184	-11858				3.93667	-3985	-4164	-3821	-4077	-4042	-3623
	3.94	-12261	-11619	-11850	-11462	-11189	-11862				3.94	-3985	-4161	-3823	-4081	-4039	-3624
	3.94333	-12268	-11630	-11849	-11469	-11194	-11865				3.94333	-3987	-4158	-3825	-4084	-4037	-3625
	3.94667	-12274	-11641	-11849	-11474	-11201	-11866				3.94667	-3988	-4155	-3826	-4087	-4035	-3625
	3.95	-12281	-11654	-11849	-11478	-11207	-11866				3.95	-3990	-4152	-3827	-4090	-4035	-3625
	3.95333	-12287	-11667	-11848	-11482	-11214	-11864				3.95333	-3992	-4149	-3826	-4093	-4036	-3625
	3.95667	-12294	-11680	-11848	-11486	-11222	-11861				3.95667	-3994	-4147	-3825	-4094	-4038	-3625
	3.96	-12300	-11694	-11846	-11488	-11230	-11856				3.96	-3996	-4147	-3823	-4094	-4041	-3624
	3.96333	-12305	-11707	-11845	-11491	-11237	-11852				3.96333	-3997	-4147	-3821	-4093	-4044	-3624
	3.96667	-12310	-11720	-11843	-11492	-11244	-11848				3.96667	-3998	-4148	-3818	-4091	-4047	-3625
	3.97	-12312	-11732	-11841	-11494	-11251	-11845				3.97	-3998	-4149	-3817	-4088	-4050	-3625
	3.97333	-12313	-11744	-11840	-11495	-11256	-11843				3.97333	-3999	-4151	-3816	-4084	-4052	-3626
	3.97667	-12313	-11754	-11838	-11495	-11260	-11843				3.97667	-3999	-4152	-3815	-4080	-4053	-3626
	3.98	-12312	-11764	-11838	-11496	-11263	-11843				3.98	-3999	-4153	-3815	-4075	-4053	-3625
	3.98333	-12310	-11773	-11837	-11496	-11265	-11845				3.98333	-3999	-4154	-3815	-4071	-4052	-3624
	3.98667	-12308	-11781	-11838	-11496	-11265	-11846				3.98667	-3999	-4154	-3815	-4068	-4051	-3622
	3.99	-12305	-11788	-11840	-11496	-11263	-11848				3.99	-3999	-4155	-3814	-4065	-4049	-3620
	3.99333	-12303	-11795	-11843	-11496	-11260	-11850				3.99333	-4000	-4156	-3814	-4063	-4047	-3618
	3.99667	-12301	-11801			-11257					3.99667	-4001	-4157			-4045
	4	-12301				-11253					4	-4001				-4043
	4.00333	-12301				-11253					4.00333	-4001				-4043
	4.00667	-12301				-11253					4.00667	-4001				-4043
	4.01	-12301				-11253					4.01	-4001				-4043
	4.01333	-12301				-11253					4.01333	-4001				-4043
	4.01667	-12301				-11253					4.01667	-4001				-4043
	4.02	-12301				-11253					4.02	-4001				-4043
	4.02333	-12301				-11253					4.02333	-4001				-4043
	4.02667	-12301				-11253					4.02667	-4001				-4043
	4.03	-12301				-11253					4.03	-4001				-4043
	4.03333	-12301				-11253					4.03333	-4001				-4043
	4.03667	-12301				-11253					4.03667	-4001				-4043
	4.04	-12301				-11253					4.04	-4001				-4043
	4.04333	-12301				-11253					4.04333	-4001				-4043
	4.04667	-12301				-11253					4.04667	-4001				-4043
	4.05	-12301				-11253					4.05	-4001				-4043
											4.05333	-4001				-4043

## Sheet: Fig 4b
	DMSO	BI2536 100 nM	Plk1i 100 nM	cPlk1i 100 nM	cPlk1i 500 nM	cPlk1i 1 uM	uncaged cPlk1i 100 nM
Cells in G2/M [%]	30.3	64.1	57.9	30.4	34.8	33.2	61.3
Cells in G2/M [%]	30.1	65.5	63.8	24.4	25.3	29.6	60.2
Cells in G2/M [%]	36.5	63.3	67.9	33	32.3	34.4	66.6
Number of values	3	3	3	3	3	3	3
Mean	32.3	64.3	63.2	29.27	30.8	32.4	62.7
Std. Deviation	3.639	1.114	5.027	4.411	4.924	2.498	3.422
Std. Error of Mean	2.101	0.6429	2.902	2.546	2.843	1.442	1.976
Ordinary one-way ANOVA
Number of families	1
Number of comparisons per family	6
Alpha	0.05
Dunnett's multiple comparisons test	Mean Diff.	95.00% CI of diff.	Below threshold?	Summary	Adjusted P Value	A-?
DMSO vs. BI2536 100 nM	-32	-41.05 to -22.95	Yes	****	<0.0001	B	BI2536 100 nM
DMSO vs. Plk1i 100 nM	-30.9	-39.95 to -21.85	Yes	****	<0.0001	C	Plk1i 100 nM
DMSO vs. cPlk1i 100 nM	3.033	-6.018 to 12.08	No	ns	0.8313	D	cPlk1i 100 nM
DMSO vs. cPlk1i 500 nM	1.5	-7.551 to 10.55	No	ns	0.9914	E	cPlk1i 500 nM
DMSO vs. cPlk1i 1 uM	-0.1	-9.151 to 8.951	No	ns	>0.9999	F	cPlk1i 1 uM
DMSO vs. uncaged cPlk1i 100 nM	-30.4	-39.45 to -21.35	Yes	****	<0.0001	G	uncaged cPlk1i 100 nM
Test details	Mean 1	Mean 2	Mean Diff.	SE of diff.	n1	n2	q	DF
DMSO vs. BI2536 100 nM	32.3	64.3	-32	3.108	3	3	10.3	14
DMSO vs. Plk1i 100 nM	32.3	63.2	-30.9	3.108	3	3	9.943	14
DMSO vs. cPlk1i 100 nM	32.3	29.27	3.033	3.108	3	3	0.9761	14
DMSO vs. cPlk1i 500 nM	32.3	30.8	1.5	3.108	3	3	0.4827	14
DMSO vs. cPlk1i 1 uM	32.3	32.4	-0.1	3.108	3	3	0.03218	14
DMSO vs. uncaged cPlk1i 100 nM	32.3	62.7	-30.4	3.108	3	3	9.782	14

## Sheet: Fig 4d
	DMSO	cPlk1i	Background DMSO	Background cPlk1i
Fluorescence Intensity [A.U.]	5.16043	21.8268	5.045	5.899
Fluorescence Intensity [A.U.]	4.46078	19.5964	4.147	6.173
Fluorescence Intensity [A.U.]	4.49055	20.5506	4.059	7.588
Fluorescence Intensity [A.U.]	5.06128	19.208	4.793	6.904
Fluorescence Intensity [A.U.]	5.03015	21.5127	4.834	7.53
Fluorescence Intensity [A.U.]	5.09883	20.4292	4.972	5.723
Number of values	6	6	6	6
Mean	4.884	20.52	4.642	6.636
Std. Deviation	0.3191	1.027	0.428	0.8208
Std. Error of Mean	0.1303	0.4194	0.1747	0.3351
Number of families	1
Number of comparisons per family	6
Alpha	0.05
Tukey's multiple comparisons test	Mean Diff.	95.00% CI of diff.	Below threshold?	Summary	Adjusted P Value
DMSO vs. cPlk1i	-15.64	-16.78 to -14.49	Yes	****	<0.0001
DMSO vs. Background DMSO	0.242	-0.9047 to 1.389	No	ns	0.9337
DMSO vs. Background cPlk1i	-1.752	-2.899 to -0.6058	Yes	**	0.0019
cPlk1i vs. Background DMSO	15.88	14.73 to 17.03	Yes	****	<0.0001
cPlk1i vs. Background cPlk1i	13.88	12.74 to 15.03	Yes	****	<0.0001
Background DMSO vs. Background cPlk1i	-1.995	-3.141 to -0.8478	Yes	***	0.0005
Test details	Mean 1	Mean 2	Mean Diff.	SE of diff.	n1	n2	q	DF
DMSO vs. cPlk1i	4.884	20.52	-15.64	0.4097	6	6	53.98	20
DMSO vs. Background DMSO	4.884	4.642	0.242	0.4097	6	6	0.8354	20
DMSO vs. Background cPlk1i	4.884	6.636	-1.752	0.4097	6	6	6.049	20
cPlk1i vs. Background DMSO	20.52	4.642	15.88	0.4097	6	6	54.81	20
cPlk1i vs. Background cPlk1i	20.52	6.636	13.88	0.4097	6	6	47.93	20
Background DMSO vs. Background cPlk1i	4.642	6.636	-1.995	0.4097	6	6	6.885	20

## Sheet: Fig 5c
	DMSO	DMSO +light	cPlk1i	cPlk1i+light	Plk1i	BI2536
Arrested cells normalized to DMSO	0.68345	1.34693	0.886118	3.91539	4.4751	4.36222
Arrested cells normalized to DMSO	1.02315	1.55666	1.25126	4.01342	4.64505	4.51652
Arrested cells normalized to DMSO	1.07444	1.58604	1.28718	3.80081	4.7769	4.72821
Arrested cells normalized to DMSO	1.21896	1.60639	1.21553	3.7295	4.69349	4.65983
Arrested cells normalized to DMSO					4.38001	4.12457
Arrested cells normalized to DMSO					4.52983	4.4023
Arrested cells normalized to DMSO					4.60207	4.36188
Arrested cells normalized to DMSO					4.5622	4.23241
Arrested cells normalized to DMSO
Arrested cells normalized to DMSO	0.84392	1.06923	0.86829	4.48074	5.70419	5.15668
Arrested cells normalized to DMSO	0.967503	1.69524	0.993526	3.81994	5.5592	5.53976
Arrested cells normalized to DMSO	1.07334	1.54045	1.15481	3.74835	5.70962	5.39412
Arrested cells normalized to DMSO	1.11523	1.71877	1.10441	3.22561	5.73704	5.7017
Arrested cells normalized to DMSO					5.75945	5.52395
Arrested cells normalized to DMSO					5.86561	5.92155
Arrested cells normalized to DMSO					6.1585	5.97569
Arrested cells normalized to DMSO					6.08108	6.0633
	CTRL	light	cPlk1i	cPlk1i+light	Plk1i	BI2536
Number of values	8	8	8	8	16	16
Minimum	0.6835	1.069	0.8683	3.226	4.38	4.125
Maximum	1.219	1.719	1.287	4.481	6.158	6.063
Range	0.5355	0.6495	0.4189	1.255	1.778	1.939
Mean	1	1.515	1.095	3.842	5.202	5.042
Std. Deviation	0.1683	0.2127	0.1625	0.3477	0.6602	0.6876
Std. Error of Mean	0.05951	0.07521	0.05746	0.1229	0.165	0.1719
Number of families	1
Number of comparisons per family	15
Alpha	0.05
Holm-Šídák's multiple comparisons test	Mean Diff.	Below threshold?	Summary	Adjusted P Value
CTRL vs. cPlk1i	-0.09514	No	ns	0.7113	A-B
CTRL vs. Plk1i	-4.202	Yes	****	<0.0001	A-C
CTRL vs. BI2536	-4.042	Yes	****	<0.0001	A-D
CTRL vs. light	-0.515	No	ns	0.1811	A-E
CTRL vs. cPlk1i+light	-2.842	Yes	****	<0.0001	A-F
cPlk1i vs. Plk1i	-4.107	Yes	****	<0.0001	B-C
cPlk1i vs. BI2536	-3.946	Yes	****	<0.0001	B-D
cPlk1i vs. light	-0.4198	No	ns	0.2857	B-E
cPlk1i vs. cPlk1i+light	-2.747	Yes	****	<0.0001	B-F
Plk1i vs. BI2536	0.1609	No	ns	0.6122	C-D
Plk1i vs. light	3.687	Yes	****	<0.0001	C-E
Plk1i vs. cPlk1i+light	1.361	Yes	****	<0.0001	C-F
BI2536 vs. light	3.527	Yes	****	<0.0001	D-E
BI2536 vs. cPlk1i+light	1.2	Yes	****	<0.0001	D-F
light vs. cPlk1i+light	-2.327	Yes	****	<0.0001	E-F
Test details	Mean 1	Mean 2	Mean Diff.	SE of diff.	n1	n2	t	DF
CTRL vs. cPlk1i	1	1.095	-0.09514	0.2558	8	8	0.372	58
CTRL vs. Plk1i	1	5.202	-4.202	0.2215	8	16	18.97	58
CTRL vs. BI2536	1	5.042	-4.042	0.2215	8	16	18.25	58
CTRL vs. light	1	1.515	-0.515	0.2558	8	8	2.013	58
CTRL vs. cPlk1i+light	1	3.842	-2.842	0.2558	8	8	11.11	58
cPlk1i vs. Plk1i	1.095	5.202	-4.107	0.2215	8	16	18.54	58
cPlk1i vs. BI2536	1.095	5.042	-3.946	0.2215	8	16	17.82	58
cPlk1i vs. light	1.095	1.515	-0.4198	0.2558	8	8	1.641	58
cPlk1i vs. cPlk1i+light	1.095	3.842	-2.747	0.2558	8	8	10.74	58
Plk1i vs. BI2536	5.202	5.042	0.1609	0.1808	16	16	0.8898	58
Plk1i vs. light	5.202	1.515	3.687	0.2215	16	8	16.65	58
Plk1i vs. cPlk1i+light	5.202	3.842	1.361	0.2215	16	8	6.143	58
BI2536 vs. light	5.042	1.515	3.527	0.2215	16	8	15.92	58
BI2536 vs. cPlk1i+light	5.042	3.842	1.2	0.2215	16	8	5.417	58
light vs. cPlk1i+light	1.515	3.842	-2.327	0.2558	8	8	9.097	58

## Sheet: Fig 5e Fig 6b Suppl Fig10
Column	Condition	Fraction of arrested cells	Fraction of arrested cells
a	DMSO + light 2 sec	0.338959	0.399726
b	DMSO 2 sec	0.322181	0.361577
c	DMSO + light 6 sec	0.338899	0.382759
d	DMSO 6 sec	0.32146	0.407511
e	DMSO + light 12 sec	0.294119	0.559287
f	DMSO 12 sec	0.339704	0.413008
g	1 µM cPlk1i + light 2 sec	0.959286	1.0282
h	1 µM cPlk1i 2 sec	0.622006	0.892773
i	1 µM cPlk1i + light 6 sec	0.954509	1.00735
j	1 µM cPlk1i 6 sec	0.65857	0.94697
k	1 µM cPlk1i + light 12 sec	0.965517	0.977636
l	1 µM cPlk1i 12 sec	0.645535	0.95278
m	1 µM cPlk1i-COOc + light 2 sec	0.355851	0.446694
n	1 µM cPlk1i-COOc 2 sec	0.380849	0.402003
o	1 µM cPlk1i-COOc + light 6 sec	0.529542	0.608743
p	1 µM cPlk1i-COOc 6 sec	0.356495	0.373512
q	1 µM cPlk1i-COOc + light 12 sec	0.825056	0.845139
r	1 µM cPlk1i-COOc 12 sec	0.347859	0.335375
s	5 µM cPlk1i-COOc + light 2 sec	0.870359	0.622576
t	5 µM cPlk1i-COOc 2 sec	0.343145	0.433022
u	5 µM cPlk1i-COOc + light 6 sec	0.966332	0.876908
v	5 µM cPlk1i-COOc 6 sec	0.315385	0.474148
w	5 µM cPlk1i-COOc + light 12 sec	0.734888	0.949584
x	5 µM cPlk1i-COOc 12 sec	0.340845	0.423635
	Table Analyzed	Replicates N=2
	Data sets analyzed	A-X
	ANOVA summary
	F	11.49
	P value	<0.0001
	P value summary	****
	Significant diff. among means (P < 0.05)?	Yes
	R squared	0.9168
	Brown-Forsythe test
	F (DFn, DFd)	1.894e+030 (23, 24)
	P value	<0.0001
	P value summary	****
	Are SDs significantly different (P < 0.05)?	Yes
	Bartlett's test
	Bartlett's statistic (corrected)
	P value
	P value summary
	Are SDs significantly different (P < 0.05)?
	ANOVA table	SS	DF	MS	F (DFn, DFd)	P value
	Treatment (between columns)	2.865	23	0.1246	F (23, 24) = 11.49	P<0.0001
	Residual (within columns)	0.2601	24	0.01084
	Total	3.125	47
	Data summary
	Number of treatments (columns)	24
	Number of values (total)	48
	Number of families	1
	Number of comparisons per family	21
	Alpha	0.05
	Šídák's multiple comparisons test	Mean Diff.	95.00% CI of diff.	Below threshold?	Summary	Adjusted P Value
	DMSO + light 2 sec vs. DMSO 2 sec	0.02746	-0.3251 to 0.3800	No	ns	>0.9999	A-B
	DMSO 2 sec vs. 1 µM cPlk1i + light 2 sec	-0.6519	-1.004 to -0.2993	Yes	****	<0.0001	B-G
	DMSO 2 sec vs. 1 µM cPlk1i 2 sec	-0.4155	-0.7680 to -0.06298	Yes	*	0.0113	B-H
	DMSO 2 sec vs. 1 µM cPlk1i-COOc + light 2 sec	-0.05939	-0.4119 to 0.2931	No	ns	>0.9999	B-M
	DMSO 2 sec vs. 1 µM cPlk1i-COOc 2 sec	-0.04955	-0.4021 to 0.3030	No	ns	>0.9999	B-N
	DMSO 2 sec vs. 5 µM cPlk1i-COOc + light 2 sec	-0.4046	-0.7571 to -0.05206	Yes	*	0.0146	B-S
	DMSO 2 sec vs. 5 µM cPlk1i-COOc 2 sec	-0.0462	-0.3987 to 0.3063	No	ns	>0.9999	B-T
	DMSO 6 sec vs. 1 µM cPlk1i + light 6 sec	-0.6164	-0.9690 to -0.2639	Yes	****	<0.0001	D-I
	DMSO 6 sec vs. 1 µM cPlk1i 6 sec	-0.4383	-0.7908 to -0.08575	Yes	**	0.0065	D-J
	DMSO 6 sec vs. 1 µM cPlk1i-COOc + light 6 sec	-0.2047	-0.5572 to 0.1479	No	ns	0.7333	D-O
	DMSO 6 sec vs. 1 µM cPlk1i-COOc 6 sec	-0.0005179	-0.3530 to 0.3520	No	ns	>0.9999	D-P
	DMSO 6 sec vs. 5 µM cPlk1i-COOc + light 6 sec	-0.5571	-0.9097 to -0.2046	Yes	***	0.0004	D-U
	DMSO 6 sec vs. 5 µM cPlk1i-COOc 6 sec	-0.03028	-0.3828 to 0.3223	No	ns	>0.9999	D-V
	DMSO 12 sec vs. 1 µM cPlk1i + light 12 sec	-0.5952	-0.9478 to -0.2427	Yes	***	0.0001	F-K
	DMSO 12 sec vs. 1 µM cPlk1i 12 sec	-0.4228	-0.7753 to -0.07027	Yes	**	0.0094	F-L
	DMSO 12 sec vs. Column Q	-0.4587	-0.8113 to -0.1062	Yes	**	0.0039	F-Q
	DMSO 12 sec vs. 1 µM cPlk1i-COOc 12 sec	0.03474	-0.3178 to 0.3873	No	ns	>0.9999	F-R
	DMSO 12 sec vs. Column W	-0.4659	-0.8184 to -0.1133	Yes	**	0.0033	F-W
	DMSO 12 sec vs. 5 µM cPlk1i-COOc 12 sec	-0.005884	-0.3584 to 0.3466	No	ns	>0.9999	F-X
	DMSO + light 6 sec vs. DMSO 6 sec	-0.003656	-0.3562 to 0.3489	No	ns	>0.9999	C-D
	DMSO + light 12 sec vs. DMSO 12 sec	0.05035	-0.3022 to 0.4029	No	ns	>0.9999	E-F
	Test details	Mean 1	Mean 2	Mean Diff.	SE of diff.	n1	n2	t	DF
	DMSO + light 2 sec vs. DMSO 2 sec	0.3693	0.3419	0.02746	0.1041	2	2	0.2638	24
	DMSO 2 sec vs. 1 µM cPlk1i + light 2 sec	0.3419	0.9937	-0.6519	0.1041	2	2	6.261	24
	DMSO 2 sec vs. 1 µM cPlk1i 2 sec	0.3419	0.7574	-0.4155	0.1041	2	2	3.991	24
	DMSO 2 sec vs. 1 µM cPlk1i-COOc + light 2 sec	0.3419	0.4013	-0.05939	0.1041	2	2	0.5705	24
	DMSO 2 sec vs. 1 µM cPlk1i-COOc 2 sec	0.3419	0.3914	-0.04955	0.1041	2	2	0.4759	24
	DMSO 2 sec vs. 5 µM cPlk1i-COOc + light 2 sec	0.3419	0.7465	-0.4046	0.1041	2	2	3.886	24
	DMSO 2 sec vs. 5 µM cPlk1i-COOc 2 sec	0.3419	0.3881	-0.0462	0.1041	2	2	0.4438	24
	DMSO 6 sec vs. 1 µM cPlk1i + light 6 sec	0.3645	0.9809	-0.6164	0.1041	2	2	5.921	24
	DMSO 6 sec vs. 1 µM cPlk1i 6 sec	0.3645	0.8028	-0.4383	0.1041	2	2	4.21	24
	DMSO 6 sec vs. 1 µM cPlk1i-COOc + light 6 sec	0.3645	0.5691	-0.2047	0.1041	2	2	1.966	24
	DMSO 6 sec vs. 1 µM cPlk1i-COOc 6 sec	0.3645	0.365	-0.0005179	0.1041	2	2	0.004975	24
	DMSO 6 sec vs. 5 µM cPlk1i-COOc + light 6 sec	0.3645	0.9216	-0.5571	0.1041	2	2	5.351	24
	DMSO 6 sec vs. 5 µM cPlk1i-COOc 6 sec	0.3645	0.3948	-0.03028	0.1041	2	2	0.2909	24
	DMSO 12 sec vs. 1 µM cPlk1i + light 12 sec	0.3764	0.9716	-0.5952	0.1041	2	2	5.717	24
	DMSO 12 sec vs. 1 µM cPlk1i 12 sec	0.3764	0.7992	-0.4228	0.1041	2	2	4.061	24
	DMSO 12 sec vs. Column Q	0.3764	0.8351	-0.4587	0.1041	2	2	4.406	24
	DMSO 12 sec vs. 1 µM cPlk1i-COOc 12 sec	0.3764	0.3416	0.03474	0.1041	2	2	0.3337	24
	DMSO 12 sec vs. Column W	0.3764	0.8422	-0.4659	0.1041	2	2	4.475	24
	DMSO 12 sec vs. 5 µM cPlk1i-COOc 12 sec	0.3764	0.3822	-0.005884	0.1041	2	2	0.05651	24
	DMSO + light 6 sec vs. DMSO 6 sec	0.3608	0.3645	-0.003656	0.1041	2	2	0.03512	24
	DMSO + light 12 sec vs. DMSO 12 sec	0.4267	0.3764	0.05035	0.1041	2	2	0.4836	24

## Sheet: Fig 6e
Name key:	condition_quadrant_replicate
any cell that entered mitosis less than 180 min before the end of the movie was removed from the analysis
													Average				SD				SEM															Mann-Whitney test (Wilcoxon) - equality of medians
Bins	DMSO_1_1	DMSO_1_2	DMSO_1_3	DMSO_2_1	DMSO_2_2	DMSO_2_3	cPlk1i-COOc_1_1	cPlk1i-COOc_1_2	cPlk1i-COOc_1_3	cPlk1i-COOc_2_1	cPlk1i-COOc_2_2	cPlk1i-COOc_2_3	DMSO light	DMSO dark II	cPlk1i-COOc light	cPlk1i-COOc dark II	DMSO light	DMSO dark II	cPlk1i-COOc light	cPlk1i-COOc dark II	DMSO light	DMSO dark II	cPlk1i-COOc light	cPlk1i-COOc dark II
0	0	0	0	0	0	0	0	0	0	0	0	0	0	0	0	0	0	0	0	0	0	0	0	0													DMSO light	DMSO dark II	cPlk1i-COOc light	cPlk1i-COOc dark II
15	0	0	0	0	0	0	0	0	0	0	0	0	0	0	0	0	0	0	0	0	0	0	0	0												DMSO light	1	0.13245	0.0102011	0.606721
30	17.2414	9.67742	14.9254	32.8947	33.3333	37.7049	2.91262	0	0	24.4444	24.1379	21.374	13.9481	34.6443	0.970874	23.3188	3.87553	2.6596	1.6816	1.69117	1.29184	0.886535	0.560534	0.563724												DMSO dark II	0.13245	1	0.00311027	0.0772278
45	67.2414	69.3548	53.7313	96.0526	90.4762	89.3443	15.534	18.5185	11.5385	83.3333	82.7586	85.4962	63.4425	91.9577	15.197	83.8627	8.47626	3.5912	3.50221	1.44352	2.82542	1.19707	1.1674	0.481173												cPlk1i-COOc light	0.0102011	0.00311027	1	0.00744419
60	82.7586	88.7097	71.6418	97.3684	95.2381	96.7213	21.3592	20.3704	21.7949	91.1111	91.3793	95.4198	81.0367	96.4426	21.1748	92.6368	8.66325	1.09217	0.729934	2.41396	2.88775	0.364056	0.243311	0.804652												cPlk1i-COOc dark II	0.606721	0.0772278	0.00744419	1
75	91.3793	90.3226	86.5672	98.6842	97.619	97.541	24.2718	29.6296	24.359	95.5556	96.5517	96.1832	89.423	97.9481	26.0868	96.0968	2.52905	0.638701	3.06848	0.50367	0.843017	0.2129	1.02283	0.16789
90	94.8276	96.7742	91.0448	98.6842	98.8095	98.3607	27.1845	31.4815	25.641	96.6667	96.5517	97.7099	94.2155	98.6181	28.1023	96.9761	2.91334	0.231615	3.02648	0.638099	0.971112	0.0772051	1.00883	0.2127
105	94.8276	98.3871	92.5373	98.6842	98.8095	98.3607	30.0971	33.3333	26.9231	97.7778	96.5517	97.7099	95.2507	98.6181	30.1178	97.3465	2.94775	0.231615	3.20518	0.68911	0.982584	0.0772051	1.06839	0.229703
120	96.5517	98.3871	92.5373	98.6842	98.8095	98.3607	32.0388	33.3333	29.4872	97.7778	96.5517	97.7099	95.8254	98.6181	31.6198	97.3465	2.99177	0.231615	1.95702	0.68911	0.997256	0.0772051	0.65234	0.229703
135	98.2759	100	92.5373	98.6842	98.8095	98.3607	33.0097	33.3333	32.0513	97.7778	96.5517	97.7099	96.9377	98.6181	32.7981	97.3465	3.90716	0.231615	0.666705	0.68911	1.30239	0.0772051	0.222235	0.229703
150	100	100	95.5224	98.6842	98.8095	98.3607	36.8932	35.1852	32.0513	97.7778	96.5517	97.7099	98.5075	98.6181	34.7099	97.3465	2.58515	0.231615	2.4557	0.68911	0.861717	0.0772051	0.818568	0.229703
165	100	100	95.5224	98.6842	98.8095	98.3607	37.8641	37.037	33.3333	97.7778	96.5517	99.2366	98.5075	98.6181	36.0781	97.8554	2.58515	0.231615	2.41278	1.34414	0.861717	0.0772051	0.80426	0.448047
180	100	100	97.0149	98.6842	98.8095	98.3607	38.835	37.037	33.3333	97.7778	96.5517	99.2366	99.005	98.6181	36.4018	97.8554	1.72343	0.231615	2.80528	1.34414	0.574478	0.0772051	0.935095	0.448047
195	100	100	97.0149	98.6842	98.8095	98.3607	38.835	37.037	33.3333	97.7778	96.5517	99.2366	99.005	98.6181	36.4018	97.8554	1.72343	0.231615	2.80528	1.34414	0.574478	0.0772051	0.935095	0.448047
210	100	100	97.0149	98.6842	98.8095	98.3607	38.835	37.037	33.3333	97.7778	96.5517	99.2366	99.005	98.6181	36.4018	97.8554	1.72343	0.231615	2.80528	1.34414	0.574478	0.0772051	0.935095	0.448047
225	100	100	97.0149	98.6842	98.8095	98.3607	38.835	37.037	33.3333	97.7778	96.5517	99.2366	99.005	98.6181	36.4018	97.8554	1.72343	0.231615	2.80528	1.34414	0.574478	0.0772051	0.935095	0.448047
240	100	100	97.0149	98.6842	98.8095	98.3607	38.835	37.037	33.3333	97.7778	96.5517	99.2366	99.005	98.6181	36.4018	97.8554	1.72343	0.231615	2.80528	1.34414	0.574478	0.0772051	0.935095	0.448047
255	100	100	97.0149	98.6842	98.8095	98.3607	38.835	37.037	33.3333	97.7778	96.5517	99.2366	99.005	98.6181	36.4018	97.8554	1.72343	0.231615	2.80528	1.34414	0.574478	0.0772051	0.935095	0.448047
270	100	100	97.0149	98.6842	98.8095	98.3607	38.835	37.037	33.3333	97.7778	96.5517	99.2366	99.005	98.6181	36.4018	97.8554	1.72343	0.231615	2.80528	1.34414	0.574478	0.0772051	0.935095	0.448047
285	100	100	97.0149	98.6842	98.8095	98.3607	38.835	37.037	33.3333	97.7778	96.5517	99.2366	99.005	98.6181	36.4018	97.8554	1.72343	0.231615	2.80528	1.34414	0.574478	0.0772051	0.935095	0.448047
300	100	100	97.0149	98.6842	98.8095	98.3607	38.835	37.037	33.3333	97.7778	96.5517	99.2366	99.005	98.6181	36.4018	97.8554	1.72343	0.231615	2.80528	1.34414	0.574478	0.0772051	0.935095	0.448047
315	100	100	97.0149	98.6842	98.8095	98.3607	38.835	37.037	33.3333	97.7778	96.5517	99.2366	99.005	98.6181	36.4018	97.8554	1.72343	0.231615	2.80528	1.34414	0.574478	0.0772051	0.935095	0.448047
330	100	100	97.0149	98.6842	98.8095	98.3607	38.835	37.037	33.3333	97.7778	96.5517	99.2366	99.005	98.6181	36.4018	97.8554	1.72343	0.231615	2.80528	1.34414	0.574478	0.0772051	0.935095	0.448047
345	100	100	97.0149	98.6842	98.8095	98.3607	38.835	37.037	33.3333	97.7778	96.5517	99.2366	99.005	98.6181	36.4018	97.8554	1.72343	0.231615	2.80528	1.34414	0.574478	0.0772051	0.935095	0.448047
360	100	100	97.0149	98.6842	98.8095	98.3607	38.835	37.037	33.3333	97.7778	96.5517	99.2366	99.005	98.6181	36.4018	97.8554	1.72343	0.231615	2.80528	1.34414	0.574478	0.0772051	0.935095	0.448047
375	100	100	97.0149	98.6842	98.8095	98.3607	38.835	37.037	33.3333	97.7778	96.5517	99.2366	99.005	98.6181	36.4018	97.8554	1.72343	0.231615	2.80528	1.34414	0.574478	0.0772051	0.935095	0.448047
390	100	100	97.0149	98.6842	98.8095	98.3607	38.835	37.037	33.3333	97.7778	96.5517	99.2366	99.005	98.6181	36.4018	97.8554	1.72343	0.231615	2.80528	1.34414	0.574478	0.0772051	0.935095	0.448047
405	100	100	97.0149	98.6842	98.8095	98.3607	38.835	37.037	33.3333	97.7778	96.5517	99.2366	99.005	98.6181	36.4018	97.8554	1.72343	0.231615	2.80528	1.34414	0.574478	0.0772051	0.935095	0.448047
420	100	100	97.0149	98.6842	98.8095	98.3607	38.835	37.037	33.3333	97.7778	96.5517	99.2366	99.005	98.6181	36.4018	97.8554	1.72343	0.231615	2.80528	1.34414	0.574478	0.0772051	0.935095	0.448047
435	100	100	97.0149	98.6842	98.8095	98.3607	38.835	37.037	33.3333	97.7778	96.5517	99.2366	99.005	98.6181	36.4018	97.8554	1.72343	0.231615	2.80528	1.34414	0.574478	0.0772051	0.935095	0.448047
450	100	100	97.0149	98.6842	98.8095	98.3607	38.835	37.037	33.3333	97.7778	96.5517	99.2366	99.005	98.6181	36.4018	97.8554	1.72343	0.231615	2.80528	1.34414	0.574478	0.0772051	0.935095	0.448047
465	100	100	97.0149	98.6842	98.8095	98.3607	38.835	37.037	33.3333	97.7778	96.5517	99.2366	99.005	98.6181	36.4018	97.8554	1.72343	0.231615	2.80528	1.34414	0.574478	0.0772051	0.935095	0.448047
480	100	100	97.0149	98.6842	98.8095	98.3607	38.835	37.037	33.3333	97.7778	96.5517	99.2366	99.005	98.6181	36.4018	97.8554	1.72343	0.231615	2.80528	1.34414	0.574478	0.0772051	0.935095	0.448047
495	100	100	97.0149	98.6842	98.8095	98.3607	38.835	37.037	33.3333	97.7778	96.5517	99.2366	99.005	98.6181	36.4018	97.8554	1.72343	0.231615	2.80528	1.34414	0.574478	0.0772051	0.935095	0.448047
510	100	100	97.0149	98.6842	98.8095	98.3607	38.835	37.037	33.3333	97.7778	96.5517	99.2366	99.005	98.6181	36.4018	97.8554	1.72343	0.231615	2.80528	1.34414	0.574478	0.0772051	0.935095	0.448047
525	100	100	97.0149	98.6842	98.8095	98.3607	38.835	37.037	33.3333	97.7778	96.5517	99.2366	99.005	98.6181	36.4018	97.8554	1.72343	0.231615	2.80528	1.34414	0.574478	0.0772051	0.935095	0.448047
540	100	100	97.0149	98.6842	98.8095	98.3607	38.835	37.037	33.3333	97.7778	96.5517	99.2366	99.005	98.6181	36.4018	97.8554	1.72343	0.231615	2.80528	1.34414	0.574478	0.0772051	0.935095	0.448047
555	100	100	97.0149	98.6842	98.8095	98.3607	38.835	37.037	33.3333	97.7778	96.5517	99.2366	99.005	98.6181	36.4018	97.8554	1.72343	0.231615	2.80528	1.34414	0.574478	0.0772051	0.935095	0.448047
570	100	100	97.0149	98.6842	98.8095	98.3607	38.835	37.037	33.3333	97.7778	96.5517	99.2366	99.005	98.6181	36.4018	97.8554	1.72343	0.231615	2.80528	1.34414	0.574478	0.0772051	0.935095	0.448047
585	100	100	97.0149	98.6842	98.8095	98.3607	38.835	37.037	33.3333	97.7778	96.5517	99.2366	99.005	98.6181	36.4018	97.8554	1.72343	0.231615	2.80528	1.34414	0.574478	0.0772051	0.935095	0.448047
600	100	100	97.0149	98.6842	98.8095	98.3607	38.835	37.037	33.3333	97.7778	96.5517	99.2366	99.005	98.6181	36.4018	97.8554	1.72343	0.231615	2.80528	1.34414	0.574478	0.0772051	0.935095	0.448047
615	100	100	97.0149	98.6842	98.8095	98.3607	38.835	37.037	33.3333	97.7778	96.5517	99.2366	99.005	98.6181	36.4018	97.8554	1.72343	0.231615	2.80528	1.34414	0.574478	0.0772051	0.935095	0.448047
630	100	100	97.0149	98.6842	98.8095	98.3607	38.835	37.037	33.3333	97.7778	96.5517	99.2366	99.005	98.6181	36.4018	97.8554	1.72343	0.231615	2.80528	1.34414	0.574478	0.0772051	0.935095	0.448047
645	100	100	97.0149	98.6842	98.8095	98.3607	38.835	37.037	33.3333	97.7778	96.5517	99.2366	99.005	98.6181	36.4018	97.8554	1.72343	0.231615	2.80528	1.34414	0.574478	0.0772051	0.935095	0.448047
660	100	100	97.0149	98.6842	98.8095	98.3607	38.835	37.037	33.3333	97.7778	96.5517	99.2366	99.005	98.6181	36.4018	97.8554	1.72343	0.231615	2.80528	1.34414	0.574478	0.0772051	0.935095	0.448047
675	100	100	97.0149	98.6842	98.8095	98.3607	38.835	37.037	33.3333	97.7778	96.5517	99.2366	99.005	98.6181	36.4018	97.8554	1.72343	0.231615	2.80528	1.34414	0.574478	0.0772051	0.935095	0.448047
690	100	100	97.0149	98.6842	98.8095	98.3607	38.835	37.037	33.3333	97.7778	96.5517	99.2366	99.005	98.6181	36.4018	97.8554	1.72343	0.231615	2.80528	1.34414	0.574478	0.0772051	0.935095	0.448047
705	100	100	97.0149	98.6842	98.8095	98.3607	38.835	37.037	33.3333	97.7778	96.5517	99.2366	99.005	98.6181	36.4018	97.8554	1.72343	0.231615	2.80528	1.34414	0.574478	0.0772051	0.935095	0.448047
720	100	100	97.0149	98.6842	98.8095	98.3607	38.835	37.037	33.3333	97.7778	96.5517	99.2366	99.005	98.6181	36.4018	97.8554	1.72343	0.231615	2.80528	1.34414	0.574478	0.0772051	0.935095	0.448047

## Sheet: Suppl Fig 3
	Absorption at 260 nm									Absorption at 440 nm
Time	0 sec	5 sec	10 sec	20 sec	30 sec				Time	0 sec	5 sec	10 sec	20 sec	30 sec
0.003333	0	0	0	0	0				0.003333	0	0	0	0	0
0.006667	0	0	0	0	0				0.006667	1	0	0	0	0
0.01	0	0	0	0	0				0.01	3	0	1	-3	0
0.013333	0	0	0	0	0				0.013333	9	-1	3	-9	2
0.016667	0	0	1	-1	0				0.016667	18	-4	7	-18	7
0.02	-2	1	1	-4	0				0.02	28	-10	13	-31	15
0.023333	-5	1	2	-9	0				0.023333	37	-19	21	-49	25
0.026667	-9	2	1	-16	1				0.026667	46	-29	29	-69	39
0.03	-14	1	0	-26	0				0.03	54	-40	36	-93	56
0.033333	-20	-1	-2	-38	0				0.033333	62	-49	42	-120	74
0.036667	-27	-5	-6	-52	-2				0.036667	71	-55	47	-150	92
0.04	-33	-10	-11	-67	-4				0.04	80	-57	51	-183	109
0.043333	-40	-15	-17	-84	-6				0.043333	88	-57	53	-218	124
0.046667	-46	-21	-23	-102	-8				0.046667	95	-55	52	-256	136
0.05	-51	-26	-30	-121	-11				0.05	100	-51	49	-295	143
0.053333	-55	-31	-35	-141	-16				0.053333	104	-47	45	-334	146
0.056667	-59	-34	-39	-162	-22				0.056667	105	-43	39	-370	144
0.06	-61	-36	-43	-183	-30				0.06	105	-38	34	-402	137
0.063333	-63	-37	-44	-205	-41				0.063333	102	-31	30	-428	124
0.066667	-65	-36	-43	-225	-54				0.066667	97	-23	28	-448	106
0.07	-68	-35	-41	-244	-69				0.07	90	-11	26	-464	83
0.073333	-70	-32	-36	-261	-85				0.073333	82	0	26	-476	55
0.076667	-72	-28	-30	-274	-100				0.076667	75	14	28	-487	26
0.08	-73	-24	-23	-285	-115				0.08	69	27	33	-497	-2
0.083333	-73	-20	-15	-292	-128				0.083333	66	39	41	-504	-29
0.086667	-73	-16	-8	-296	-141				0.086667	66	48	52	-509	-53
0.09	-73	-11	-1	-297	-152				0.09	69	55	65	-510	-71
0.093333	-73	-8	3	-295	-163				0.093333	74	59	79	-507	-83
0.096667	-75	-6	8	-291	-174				0.096667	80	59	92	-502	-89
0.1	-77	-5	11	-285	-183				0.1	85	56	103	-494	-88
0.103333	-79	-7	12	-277	-190				0.103333	88	50	110	-483	-82
0.106667	-82	-12	11	-269	-194				0.106667	87	40	113	-472	-73
0.11	-86	-19	7	-260	-195				0.11	83	27	113	-459	-60
0.113333	-90	-28	2	-251	-193				0.113333	75	9	109	-446	-46
0.116667	-95	-38	-5	-242	-190				0.116667	62	-10	104	-433	-30
0.12	-100	-48	-13	-234	-185				0.12	46	-32	95	-420	-14
0.123333	-107	-60	-23	-227	-179				0.123333	28	-55	83	-407	0
0.126667	-113	-71	-34	-221	-173				0.126667	11	-76	66	-394	14
0.13	-120	-81	-46	-215	-166				0.13	-4	-94	45	-383	27
0.133333	-127	-90	-58	-209	-159				0.133333	-16	-107	22	-374	38
0.136667	-134	-96	-69	-204	-153				0.136667	-25	-117	-2	-367	46
0.14	-141	-100	-79	-200	-147				0.14	-30	-123	-24	-364	53
0.143333	-146	-101	-88	-198	-143				0.143333	-30	-126	-44	-364	58
0.146667	-150	-101	-95	-199	-139				0.146667	-27	-125	-60	-368	62
0.15	-152	-98	-98	-202	-135				0.15	-20	-120	-71	-375	65
0.153333	-152	-93	-99	-208	-132				0.153333	-10	-112	-76	-386	66
0.156667	-149	-87	-97	-216	-129				0.156667	2	-100	-76	-401	65
0.16	-144	-80	-92	-226	-127				0.16	16	-84	-68	-419	63
0.163333	-137	-72	-87	-237	-127				0.163333	30	-65	-55	-441	58
0.166667	-130	-64	-79	-249	-128				0.166667	44	-43	-37	-464	53
0.17	-122	-56	-71	-258	-130				0.17	57	-22	-17	-487	47
0.173333	-113	-48	-60	-261	-132				0.173333	69	-3	4	-511	39
0.176667	-104	-36	-44	-259	-131				0.176667	79	10	25	-541	30
0.18	-93	-20	-23	-261	-125				0.18	85	10	38	-598	14
0.183333	-85	-11	-8	-288	-122				0.183333	79	-22	20	-703	-23
0.186667	-84	-31	-22	-353	-141				0.186667	51	-113	-54	-860	-106
0.19	-93	-92	-79	-444	-195				0.19	2	-266	-192	-1040	-244
0.193333	-109	-184	-168	-513	-282				0.193333	-57	-453	-366	-1178	-417
0.196667	-125	-257	-239	-474	-366				0.196667	-112	-606	-509	-1181	-574
0.2	-129	-220	-199	-236	-381				0.2	-147	-626	-517	-952	-638
0.203333	-110	27	56	230	-243				0.203333	-148	-402	-278	-445	-524
0.206667	-54	530	578	864	92				0.206667	-112	127	278	291	-182
0.21	43	1228	1311	1534	585				0.21	-50	925	1115	1119	354
0.213333	165	1987	2114	2110	1127				0.213333	-7	1851	2092	1872	972
0.216667	268	2662	2839	2526	1598				0.216667	-39	2726	3024	2424	1523
0.22	314	3177	3403	2804	1931				0.22	-187	3411	3765	2744	1887
0.223333	303	3550	3822	3039	2123				0.223333	-437	3862	4268	2893	2009
0.226667	270	3877	4192	3357	2229				0.226667	-731	4135	4587	3001	1913
0.23	260	4287	4640	3871	2337				0.23	-1010	4353	4843	3215	1691
0.233333	297	4888	5275	4648	2551				0.233333	-1244	4659	5176	3659	1490
0.236667	370	5741	6156	5693	2959				0.236667	-1432	5169	5700	4401	1466
0.24	465	6844	7278	6956	3615				0.24	-1573	5951	6481	5447	1747
0.243333	576	8144	8587	8348	4523				0.243333	-1640	7011	7525	6750	2402
0.246667	713	9549	9990	9759	5642				0.246667	-1590	8301	8786	8219	3428
0.25	896	10952	11381	11080	6892				0.25	-1374	9736	10185	9744	4768
0.253333	1141	12249	12658	12216	8175				0.253333	-964	11211	11620	11213	6317
0.256667	1451	13346	13730	13090	9389				0.256667	-364	12620	12989	12521	7951
0.26	1810	14174	14530	13653	10443				0.26	386	13866	14196	13582	9540
0.263333	2194	14686	15013	13880	11261				0.263333	1226	14868	15162	14331	10964
0.266667	2567	14862	15160	13771	11791				0.266667	2079	15562	15827	14728	12126
0.27	2895	14702	14975	13349	12008				0.27	2871	15909	16153	14760	12950
0.273333	3149	14230	14480	12652	11911				0.273333	3539	15893	16127	14434	13396
0.276667	3308	13485	13715	11734	11522				0.276667	4039	15520	15755	13781	13451
0.28	3363	12519	12730	10654	10880				0.28	4347	14822	15067	12849	13134
0.283333	3314	11391	11586	9473	10038				0.283333	4461	13846	14107	11699	12489
0.286667	3172	10162	10342	8250	9055				0.286667	4396	12654	12935	10401	11577
0.29	2951	8891	9057	7036	7989				0.29	4181	11317	11617	9027	10470
0.293333	2674	7630	7783	5876	6896				0.293333	3851	9905	10222	7641	9243
0.296667	2361	6423	6564	4802	5823				0.296667	3446	8485	8812	6304	7971
0.3	2034	5305	5434	3837	4809				0.3	3003	7114	7445	5062	6715
0.303333	1710	4301	4415	2995	3883				0.303333	2553	5838	6165	3945	5529
0.306667	1404	3423	3522	2279	3063				0.306667	2120	4689	5006	2974	4450
0.31	1125	2677	2759	1687	2358				0.31	1724	3688	3986	2154	3501
0.313333	880	2058	2123	1211	1768				0.313333	1376	2841	3116	1484	2693
0.316667	671	1559	1607	839	1290				0.316667	1080	2148	2394	953	2026
0.32	498	1166	1197	554	912				0.32	835	1597	1810	544	1492
0.323333	359	864	881	342	623				0.323333	637	1173	1351	238	1076
0.326667	250	639	642	188	407				0.326667	479	856	1001	15	761
0.33	168	475	467	77	252				0.33	355	626	741	-141	530
0.333333	105	359	340	-2	143				0.333333	258	463	553	-252	362
0.336667	58	279	250	-60	69				0.336667	176	350	420	-331	241
0.34	17	223	186	-105	18				0.34	99	268	326	-392	150
0.343333	-26	182	138	-144	-17				0.343333	13	205	257	-447	79
0.346667	-85	147	99	-182	-48				0.346667	-99	148	200	-505	15
0.35	-174	111	61	-225	-81				0.35	-253	87	144	-571	-50
0.353333	-303	69	18	-273	-123				0.353333	-458	18	78	-647	-124
0.356667	-477	16	-31	-328	-177				0.356667	-716	-63	0	-732	-210
0.36	-689	-47	-89	-386	-242				0.36	-1015	-155	-90	-817	-308
0.363333	-924	-118	-152	-442	-315				0.363333	-1330	-253	-189	-892	-411
0.366667	-1156	-190	-214	-489	-388				0.366667	-1625	-348	-285	-945	-508
0.37	-1356	-253	-267	-518	-451				0.37	-1861	-425	-365	-966	-585
0.373333	-1497	-298	-304	-523	-495				0.373333	-2000	-472	-414	-944	-628
0.376667	-1555	-316	-316	-498	-509				0.376667	-2015	-475	-422	-874	-623
0.38	-1519	-301	-297	-443	-490				0.38	-1891	-427	-379	-758	-563
0.383333	-1386	-250	-247	-360	-432				0.383333	-1629	-324	-283	-598	-445
0.386667	-1163	-165	-166	-254	-340				0.386667	-1244	-168	-138	-406	-272
0.39	-866	-50	-61	-134	-217				0.39	-760	30	46	-195	-56
0.393333	-515	85	61	-7	-72				0.393333	-212	259	258	20	187
0.396667	-136	232	193	115	82				0.396667	360	503	480	225	443
0.4	243	381	323	226	237				0.4	918	745	696	404	691
0.403333	600	520	442	317	381				0.403333	1423	967	888	546	915
0.406667	912	640	543	385	503				0.406667	1845	1156	1046	643	1099
0.41	1164	736	618	425	597				0.41	2164	1301	1159	689	1234
0.413333	1347	802	665	436	659				0.413333	2371	1394	1223	685	1314
0.416667	1457	837	681	422	687				0.416667	2468	1433	1237	634	1339
0.42	1499	840	668	384	681				0.42	2462	1420	1203	545	1312
0.423333	1479	815	630	327	645				0.423333	2368	1362	1125	425	1241
0.426667	1407	764	569	255	583				0.426667	2203	1264	1011	283	1134
0.43	1296	693	493	173	501				0.43	1986	1135	872	130	999
0.433333	1158	607	406	86	406				0.433333	1739	983	719	-26	848
0.436667	1005	510	314	-2	306				0.436667	1480	819	561	-179	690
0.44	849	409	221	-88	206				0.44	1227	651	408	-323	536
0.443333	697	307	132	-168	111				0.443333	991	487	266	-454	393
0.446667	557	210	50	-240	24				0.446667	780	333	139	-570	265
0.45	433	120	-23	-303	-50				0.45	597	196	29	-668	155
0.453333	327	38	-86	-356	-115				0.453333	445	75	-62	-748	62
0.456667	240	-33	-139	-398	-168				0.456667	321	-26	-139	-812	-15
0.46	172	-97	-181	-430	-211				0.46	226	-111	-201	-862	-81
0.463333	121	-151	-214	-453	-246				0.463333	155	-180	-248	-898	-137
0.466667	84	-197	-238	-468	-275				0.466667	108	-234	-283	-923	-186
0.47	60	-236	-255	-477	-298				0.47	79	-275	-305	-937	-230
0.473333	44	-268	-267	-482	-316				0.473333	65	-307	-315	-943	-268
0.476667	36	-294	-273	-483	-331				0.476667	62	-333	-315	-942	-301
0.48	31	-315	-275	-481	-343				0.48	68	-356	-306	-935	-327
0.483333	29	-332	-273	-478	-352				0.483333	78	-379	-291	-925	-347
0.486667	28	-346	-268	-474	-359				0.486667	92	-404	-271	-913	-359
0.49	26	-358	-261	-470	-364				0.49	104	-431	-250	-898	-364
0.493333	24	-369	-252	-465	-365				0.493333	113	-461	-229	-883	-364
0.496667	21	-378	-244	-461	-365				0.496667	116	-491	-213	-868	-359
0.5	16	-385	-236	-458	-362				0.5	114	-518	-202	-857	-354
0.503333	11	-391	-229	-454	-357				0.503333	107	-540	-195	-849	-349
0.506667	5	-395	-224	-450	-351				0.506667	94	-555	-194	-844	-346
0.51	-1	-397	-220	-445	-343				0.51	79	-563	-195	-842	-344
0.513333	-8	-397	-218	-438	-334				0.513333	62	-563	-197	-840	-342
0.516667	-16	-395	-217	-430	-323				0.516667	43	-557	-200	-837	-339
0.52	-24	-391	-217	-423	-312				0.52	26	-544	-202	-832	-336
0.523333	-33	-385	-217	-415	-300				0.523333	10	-529	-204	-825	-331
0.526667	-42	-377	-216	-409	-288				0.526667	-3	-513	-205	-817	-324
0.53	-50	-367	-214	-404	-277				0.53	-12	-499	-206	-808	-316
0.533333	-57	-356	-211	-400	-265				0.533333	-19	-488	-207	-798	-308
0.536667	-63	-344	-206	-396	-255				0.536667	-22	-479	-207	-790	-301
0.54	-70	-330	-199	-392	-247				0.54	-25	-473	-208	-783	-294
0.543333	-75	-316	-191	-388	-240				0.543333	-27	-466	-208	-777	-288
0.546667	-81	-301	-182	-384	-234				0.546667	-29	-460	-209	-774	-283
0.55	-86	-287	-173	-380	-232				0.55	-32	-452	-211	-773	-276
0.553333	-92	-272	-164	-375	-231				0.553333	-36	-442	-215	-774	-269
0.556667	-98	-259	-155	-371	-232				0.556667	-40	-431	-219	-777	-261
0.56	-105	-248	-146	-367	-235				0.56	-44	-419	-224	-780	-252
0.563333	-112	-236	-136	-362	-238				0.563333	-49	-406	-229	-781	-244
0.566667	-119	-225	-127	-358	-240				0.566667	-56	-393	-233	-779	-237
0.57	-126	-214	-117	-354	-242				0.57	-64	-378	-237	-773	-231
0.573333	-132	-202	-108	-352	-243				0.573333	-73	-363	-238	-764	-227
0.576667	-137	-189	-100	-350	-242				0.576667	-83	-348	-237	-753	-225
0.58	-142	-176	-93	-348	-241				0.58	-91	-333	-235	-738	-223
0.583333	-145	-163	-88	-345	-238				0.583333	-95	-320	-231	-721	-221
0.586667	-147	-151	-84	-341	-234				0.586667	-97	-312	-226	-702	-219
0.59	-147	-138	-83	-337	-230				0.59	-97	-307	-221	-683	-217
0.593333	-148	-128	-84	-333	-225				0.593333	-97	-305	-215	-665	-216
0.596667	-148	-119	-87	-328	-219				0.596667	-98	-306	-210	-647	-215
0.6	-149	-113	-91	-323	-212				0.6	-102	-308	-206	-632	-213
0.603333	-149	-110	-98	-318	-205				0.603333	-106	-312	-205	-618	-211
0.606667	-150	-109	-105	-313	-198				0.606667	-110	-315	-207	-606	-207
0.61	-150	-111	-113	-308	-191				0.61	-113	-318	-211	-596	-203
0.613333	-149	-114	-120	-303	-183				0.613333	-113	-318	-214	-588	-198
0.616667	-147	-119	-126	-297	-175				0.616667	-112	-317	-216	-581	-193
0.62	-143	-123	-130	-292	-168				0.62	-108	-314	-214	-575	-188
0.623333	-138	-126	-132	-287	-161				0.623333	-104	-307	-208	-571	-181
0.626667	-134	-128	-131	-282	-155				0.626667	-99	-297	-201	-571	-173
0.63	-131	-129	-127	-277	-150				0.63	-94	-284	-191	-573	-162
0.633333	-128	-127	-120	-273	-144				0.633333	-87	-267	-180	-578	-148
0.636667	-128	-123	-110	-269	-140				0.636667	-78	-250	-169	-584	-133
0.64	-129	-116	-99	-265	-136				0.64	-66	-232	-156	-591	-118
0.643333	-130	-108	-86	-261	-135				0.643333	-53	-216	-142	-597	-106
0.646667	-131	-97	-73	-258	-136				0.646667	-38	-201	-127	-603	-96
0.65	-130	-85	-60	-254	-139				0.65	-23	-185	-108	-609	-89
0.653333	-128	-72	-48	-252	-143				0.653333	-9	-168	-87	-613	-85
0.656667	-125	-59	-37	-249	-147				0.656667	3	-152	-63	-616	-82
0.66	-121	-45	-27	-247	-149				0.66	14	-136	-40	-617	-82
0.663333	-115	-33	-20	-246	-151				0.663333	25	-121	-19	-616	-85
0.666667	-109	-21	-14	-246	-150				0.666667	35	-106	-1	-613	-89
0.67	-103	-10	-10	-247	-147				0.67	44	-91	14	-608	-94
0.673333	-97	-1	-7	-249	-143				0.673333	50	-75	26	-600	-99
0.676667	-92	6	-6	-252	-139				0.676667	52	-60	35	-591	-104
0.68	-88	13	-6	-255	-135				0.68	50	-47	42	-581	-110
0.683333	-87	19	-6	-256	-132				0.683333	43	-37	46	-572	-116
0.686667	-88	23	-7	-256	-130				0.686667	32	-30	48	-564	-120
0.69	-91	24	-7	-255	-128				0.69	15	-27	47	-556	-121
0.693333	-94	23	-8	-252	-127				0.693333	-3	-28	43	-548	-121
0.696667	-98	20	-10	-248	-124				0.696667	-23	-33	38	-539	-118
0.7	-101	15	-11	-243	-122				0.7	-43	-42	32	-531	-115
0.703333	-103	8	-14	-236	-120				0.703333	-61	-53	26	-523	-111
0.706667	-104	2	-17	-227	-118				0.706667	-77	-66	20	-515	-107
0.71	-103	-3	-20	-219	-115				0.71	-90	-78	12	-509	-103
0.713333	-102	-9	-23	-211	-113				0.713333	-99	-90	2	-504	-97
0.716667	-100	-15	-25	-204	-110				0.716667	-106	-102	-9	-499	-91
0.72	-99	-19	-26	-199	-106				0.72	-112	-116	-20	-493	-85
0.723333	-98	-23	-26	-196	-102				0.723333	-118	-131	-32	-486	-78
0.726667	-97	-27	-26	-194	-97				0.726667	-123	-147	-43	-476	-72
0.73	-95	-30	-25	-194	-92				0.73	-129	-164	-53	-466	-66
0.733333	-92	-32	-24	-195	-87				0.733333	-135	-180	-64	-458	-59
0.736667	-88	-33	-21	-197	-83				0.736667	-140	-193	-73	-452	-52
0.74	-84	-32	-19	-200	-80				0.74	-143	-202	-81	-450	-45
0.743333	-79	-30	-16	-204	-79				0.743333	-143	-206	-86	-452	-37
0.746667	-75	-25	-13	-208	-79				0.746667	-139	-205	-87	-456	-28
0.75	-70	-20	-10	-212	-80				0.75	-131	-199	-85	-464	-20
0.753333	-66	-14	-8	-215	-80				0.753333	-120	-189	-81	-474	-14
0.756667	-63	-7	-6	-217	-81				0.756667	-106	-175	-76	-486	-11
0.76	-61	0	-4	-219	-82				0.76	-88	-158	-73	-500	-13
0.763333	-60	6	-2	-220	-81				0.763333	-69	-139	-71	-515	-19
0.766667	-59	14	0	-220	-81				0.766667	-50	-120	-71	-532	-29
0.77	-59	21	1	-221	-80				0.77	-32	-103	-71	-549	-39
0.773333	-59	27	4	-222	-80				0.773333	-18	-89	-70	-564	-49
0.776667	-58	33	8	-223	-80				0.776667	-7	-78	-69	-576	-58
0.78	-57	37	12	-222	-80				0.78	0	-72	-67	-585	-64
0.783333	-56	39	17	-221	-82				0.783333	3	-69	-63	-590	-68
0.786667	-55	41	22	-219	-85				0.786667	4	-69	-57	-593	-70
0.79	-54	42	26	-215	-88				0.79	1	-70	-50	-592	-70
0.793333	-55	42	29	-211	-91				0.793333	-2	-74	-40	-587	-70
0.796667	-56	41	31	-206	-93				0.796667	-9	-78	-30	-580	-68
0.8	-59	40	31	-199	-93				0.8	-17	-84	-21	-570	-67
0.803333	-63	38	32	-192	-92				0.803333	-27	-91	-14	-560	-66
0.806667	-67	34	31	-184	-89				0.806667	-38	-99	-10	-549	-68
0.81	-73	28	30	-176	-86				0.81	-50	-108	-9	-541	-72
0.813333	-79	21	27	-170	-83				0.813333	-62	-117	-11	-532	-76
0.816667	-86	12	22	-166	-81				0.816667	-75	-128	-17	-525	-82
0.82	-95	3	16	-164	-78				0.82	-88	-140	-26	-517	-87
0.823333	-104	-5	10	-164	-76				0.823333	-99	-152	-38	-509	-93
0.826667	-113	-13	2	-164	-74				0.826667	-109	-164	-53	-500	-100
0.83	-122	-20	-6	-166	-72				0.83	-118	-176	-70	-493	-106
0.833333	-131	-26	-14	-168	-71				0.833333	-123	-187	-86	-488	-112
0.836667	-138	-31	-22	-171	-70				0.836667	-127	-199	-100	-486	-116
0.84	-144	-36	-29	-175	-71				0.84	-127	-209	-109	-488	-118
0.843333	-148	-41	-35	-179	-72				0.843333	-126	-217	-114	-492	-117
0.846667	-151	-47	-39	-184	-74				0.846667	-123	-223	-115	-498	-113
0.85	-153	-53	-41	-190	-77				0.85	-119	-225	-114	-506	-109
0.853333	-154	-57	-43	-198	-81				0.853333	-117	-223	-111	-516	-105
0.856667	-154	-61	-44	-206	-87				0.856667	-116	-217	-108	-528	-105
0.86	-153	-63	-45	-215	-94				0.86	-118	-208	-104	-542	-108
0.863333	-151	-63	-45	-224	-102				0.863333	-122	-197	-98	-557	-114
0.866667	-149	-62	-46	-234	-110				0.866667	-125	-186	-90	-572	-122
0.87	-147	-60	-45	-244	-119				0.87	-128	-174	-81	-587	-132
0.873333	-146	-56	-45	-255	-127				0.873333	-130	-164	-70	-602	-141
0.876667	-145	-52	-44	-266	-135				0.876667	-132	-156	-60	-614	-149
0.88	-146	-47	-43	-278	-141				0.88	-133	-151	-50	-626	-155
0.883333	-150	-43	-42	-290	-148				0.883333	-135	-150	-44	-636	-162
0.886667	-155	-39	-42	-302	-154				0.886667	-140	-152	-41	-645	-170
0.89	-162	-37	-43	-313	-159				0.89	-149	-157	-43	-656	-181
0.893333	-171	-37	-46	-325	-165				0.893333	-163	-165	-50	-671	-197
0.896667	-182	-40	-51	-338	-172				0.896667	-184	-179	-63	-691	-218
0.9	-195	-48	-59	-351	-179				0.9	-212	-198	-82	-717	-242
0.903333	-211	-60	-70	-366	-188				0.903333	-247	-223	-106	-749	-270
0.906667	-231	-76	-85	-382	-199				0.906667	-289	-254	-136	-788	-301
0.91	-253	-98	-103	-401	-214				0.91	-336	-290	-172	-833	-333
0.913333	-280	-124	-124	-423	-233				0.913333	-388	-330	-215	-884	-366
0.916667	-310	-155	-149	-448	-256				0.916667	-443	-376	-264	-940	-401
0.92	-345	-189	-178	-475	-282				0.92	-501	-426	-320	-997	-438
0.923333	-382	-227	-209	-504	-312				0.923333	-560	-481	-380	-1055	-479
0.926667	-421	-267	-243	-534	-344				0.926667	-620	-539	-445	-1112	-524
0.93	-461	-310	-280	-565	-378				0.93	-678	-602	-511	-1168	-573
0.933333	-500	-352	-317	-596	-413				0.933333	-735	-669	-577	-1221	-626
0.936667	-536	-394	-357	-627	-448				0.936667	-789	-738	-643	-1272	-681
0.94	-570	-434	-396	-658	-483				0.94	-840	-810	-708	-1321	-737
0.943333	-601	-471	-435	-689	-518				0.943333	-887	-882	-771	-1368	-791
0.946667	-628	-505	-472	-719	-552				0.946667	-930	-952	-830	-1413	-842
0.95	-651	-536	-506	-748	-585				0.95	-968	-1019	-884	-1456	-888
0.953333	-672	-563	-536	-775	-616				0.953333	-1003	-1080	-933	-1496	-931
0.956667	-690	-587	-562	-802	-646				0.956667	-1035	-1132	-976	-1533	-971
0.96	-707	-608	-582	-826	-672				0.96	-1065	-1174	-1014	-1569	-1011
0.963333	-721	-626	-599	-849	-696				0.963333	-1093	-1207	-1048	-1603	-1049
0.966667	-735	-640	-612	-868	-717				0.966667	-1119	-1232	-1078	-1635	-1088
0.97	-747	-650	-624	-885	-736				0.97	-1142	-1250	-1105	-1666	-1126
0.973333	-757	-656	-635	-898	-753				0.973333	-1161	-1264	-1129	-1695	-1161
0.976667	-764	-659	-645	-907	-770				0.976667	-1177	-1273	-1152	-1722	-1194
0.98	-770	-660	-655	-912	-785				0.98	-1190	-1279	-1172	-1746	-1223
0.983333	-773	-658	-663	-914	-797				0.983333	-1201	-1284	-1190	-1768	-1248
0.986667	-773	-656	-670	-913	-808				0.986667	-1211	-1288	-1205	-1786	-1268
0.99	-771	-654	-674	-909	-816				0.99	-1220	-1292	-1216	-1800	-1282
0.993333	-766	-653	-677	-901	-822				0.993333	-1227	-1297	-1225	-1809	-1292
0.996667	-760	-652	-677	-890	-824				0.996667	-1233	-1302	-1232	-1812	-1296
1	-752	-651	-674	-877	-822				1	-1236	-1308	-1239	-1811	-1296
1.00333	-743	-649	-670	-863	-817				1.00333	-1237	-1315	-1245	-1805	-1292
1.00667	-732	-648	-663	-848	-808				1.00667	-1236	-1320	-1249	-1795	-1284
1.01	-720	-645	-654	-833	-797				1.01	-1233	-1325	-1250	-1784	-1272
1.01333	-708	-642	-644	-818	-783				1.01333	-1231	-1326	-1250	-1772	-1259
1.01667	-697	-639	-633	-804	-767				1.01667	-1230	-1325	-1249	-1759	-1246
1.02	-686	-634	-621	-792	-749				1.02	-1231	-1320	-1247	-1746	-1233
1.02333	-677	-627	-609	-781	-732				1.02333	-1234	-1311	-1245	-1734	-1221
1.02667	-668	-619	-598	-772	-714				1.02667	-1238	-1299	-1242	-1723	-1209
1.03	-661	-608	-587	-765	-697				1.03	-1244	-1285	-1237	-1714	-1197
1.03333	-653	-595	-576	-759	-682				1.03333	-1251	-1271	-1229	-1706	-1186
1.03667	-644	-581	-564	-753	-667				1.03667	-1256	-1258	-1220	-1697	-1177
1.04	-634	-566	-552	-747	-651				1.04	-1259	-1246	-1210	-1688	-1168
1.04333	-621	-551	-539	-740	-635				1.04333	-1256	-1235	-1199	-1678	-1160
1.04667	-605	-536	-524	-731	-617				1.04667	-1249	-1225	-1186	-1668	-1150
1.05	-587	-520	-509	-720	-596				1.05	-1236	-1215	-1172	-1659	-1138
1.05333	-566	-504	-492	-707	-572				1.05333	-1221	-1205	-1157	-1649	-1123
1.05667	-544	-488	-473	-690	-546				1.05667	-1204	-1194	-1141	-1640	-1104
1.06	-522	-470	-452	-672	-517				1.06	-1188	-1181	-1125	-1630	-1082
1.06333	-500	-452	-429	-651	-486				1.06333	-1174	-1167	-1107	-1619	-1056
1.06667	-478	-433	-403	-629	-456				1.06667	-1162	-1150	-1088	-1607	-1030
1.07	-458	-413	-377	-605	-426				1.07	-1150	-1133	-1067	-1593	-1003
1.07333	-439	-393	-351	-578	-397				1.07333	-1139	-1116	-1044	-1576	-978
1.07667	-421	-372	-325	-550	-372				1.07667	-1127	-1100	-1021	-1556	-955
1.08	-405	-352	-301	-521	-349				1.08	-1113	-1084	-998	-1533	-934
1.08333	-390	-333	-279	-490	-330				1.08333	-1098	-1068	-976	-1508	-916
1.08667	-375	-314	-259	-460	-312				1.08667	-1082	-1054	-957	-1481	-900
1.09	-361	-297	-242	-430	-297				1.09	-1064	-1042	-941	-1452	-887
1.09333	-346	-281	-227	-401	-284				1.09333	-1046	-1033	-929	-1423	-878
1.09667	-331	-265	-213	-374	-272				1.09667	-1028	-1027	-920	-1393	-872
1.1	-316	-250	-201	-348	-261				1.1	-1010	-1023	-914	-1365	-870
1.10333	-301	-236	-191	-325	-252				1.10333	-992	-1021	-910	-1340	-870
1.10667	-286	-223	-182	-303	-243				1.10667	-974	-1021	-905	-1317	-873
1.11	-272	-211	-172	-285	-234				1.11	-958	-1021	-898	-1296	-878
1.11333	-257	-199	-161	-269	-225				1.11333	-943	-1021	-886	-1278	-883
1.11667	-243	-187	-148	-256	-216				1.11667	-932	-1020	-869	-1263	-887
1.12	-229	-174	-132	-246	-207				1.12	-923	-1018	-846	-1250	-889
1.12333	-215	-161	-112	-238	-197				1.12333	-915	-1015	-819	-1239	-889
1.12667	-202	-146	-88	-233	-187				1.12667	-906	-1010	-788	-1228	-886
1.13	-188	-129	-61	-228	-176				1.13	-895	-1004	-753	-1218	-879
1.13333	-173	-111	-31	-223	-164				1.13333	-882	-995	-717	-1208	-867
1.13667	-156	-92	0	-218	-151				1.13667	-868	-983	-680	-1197	-852
1.14	-138	-72	31	-211	-137				1.14	-854	-969	-644	-1186	-834
1.14333	-118	-52	62	-203	-123				1.14333	-839	-953	-609	-1176	-814
1.14667	-95	-31	91	-194	-109				1.14667	-820	-933	-576	-1169	-793
1.15	-71	-10	118	-185	-93				1.15	-795	-910	-545	-1164	-774
1.15333	-43	10	141	-175	-77				1.15333	-762	-885	-518	-1162	-757
1.15667	-13	30	162	-164	-61				1.15667	-722	-856	-496	-1164	-743
1.16	18	50	179	-154	-45				1.16	-675	-826	-477	-1168	-732
1.16333	52	69	193	-143	-29				1.16333	-624	-794	-463	-1172	-723
1.16667	88	89	205	-132	-15				1.16667	-571	-762	-452	-1176	-717
1.17	126	108	215	-120	-2				1.17	-518	-729	-443	-1178	-711
1.17333	164	128	224	-108	8				1.17333	-467	-698	-435	-1179	-705
1.17667	203	149	233	-96	19				1.17667	-420	-666	-428	-1180	-698
1.18	240	171	241	-83	28				1.18	-379	-635	-421	-1180	-689
1.18333	275	196	249	-71	36				1.18333	-345	-603	-415	-1179	-679
1.18667	306	223	256	-58	45				1.18667	-318	-569	-410	-1177	-668
1.19	333	254	265	-45	54				1.19	-300	-533	-406	-1172	-659
1.19333	354	287	273	-32	63				1.19333	-291	-493	-403	-1165	-651
1.19667	370	323	282	-17	72				1.19667	-289	-452	-402	-1155	-645
1.2	381	361	292	-2	81				1.2	-295	-408	-404	-1142	-640
1.20333	387	400	303	13	91				1.20333	-306	-365	-408	-1126	-634
1.20667	388	439	315	31	102				1.20667	-321	-322	-412	-1108	-626
1.21	386	477	328	50	115				1.21	-339	-283	-416	-1086	-614
1.21333	381	512	341	71	129				1.21333	-359	-248	-419	-1062	-601
1.21667	374	543	355	92	145				1.21667	-379	-220	-420	-1035	-587
1.22	366	568	368	113	163				1.22	-400	-199	-422	-1007	-571
1.22333	357	587	381	135	182				1.22333	-423	-186	-423	-980	-555
1.22667	348	600	394	156	204				1.22667	-447	-178	-427	-956	-536
1.23	339	607	405	176	228				1.23	-473	-177	-432	-935	-515
1.23333	331	608	416	197	253				1.23333	-498	-182	-437	-915	-492
1.23667	324	606	425	217	281				1.23667	-519	-195	-441	-897	-468
1.24	319	600	433	236	310				1.24	-537	-214	-442	-881	-444
1.24333	316	591	439	255	341				1.24333	-548	-238	-437	-865	-419
1.24667	316	581	443	273	371				1.24667	-554	-263	-428	-851	-395
1.25	318	570	447	290	399				1.25	-555	-290	-414	-839	-371
1.25333	323	559	450	306	426				1.25333	-551	-317	-395	-829	-348
1.25667	331	548	454	321	451				1.25667	-540	-341	-372	-822	-327
1.26	343	537	460	335	474				1.26	-526	-364	-348	-816	-309
1.26333	357	528	468	348	495				1.26333	-507	-383	-325	-809	-292
1.26667	375	522	479	359	513				1.26667	-485	-397	-304	-801	-279
1.27	396	518	493	370	531				1.27	-461	-406	-284	-793	-269
1.27333	420	519	508	380	546				1.27333	-436	-409	-268	-784	-261
1.27667	447	524	525	389	560				1.27667	-409	-407	-255	-775	-256
1.28	477	535	543	398	573				1.28	-380	-399	-245	-766	-252
1.28333	508	551	562	408	584				1.28333	-350	-386	-238	-758	-250
1.28667	540	571	581	418	593				1.28667	-319	-368	-233	-749	-248
1.29	571	595	601	428	602				1.29	-289	-346	-229	-739	-245
1.29333	600	620	621	439	609				1.29333	-259	-321	-225	-727	-243
1.29667	627	647	641	451	617				1.29667	-230	-295	-221	-714	-240
1.3	653	673	661	464	624				1.3	-202	-269	-216	-702	-235
1.30333	677	698	681	478	630				1.30333	-173	-245	-210	-690	-231
1.30667	699	722	701	494	637				1.30667	-145	-224	-203	-678	-225
1.31	721	745	721	511	644				1.31	-119	-206	-194	-666	-220
1.31333	741	767	740	529	651				1.31333	-95	-189	-181	-653	-215
1.31667	760	787	759	548	660				1.31667	-73	-174	-165	-638	-210
1.32	777	806	778	568	669				1.32	-53	-160	-146	-621	-205
1.32333	792	824	797	589	681				1.32333	-36	-146	-124	-602	-200
1.32667	804	839	815	610	694				1.32667	-21	-133	-101	-582	-193
1.33	813	853	834	631	707				1.33	-11	-119	-78	-562	-184
1.33333	820	866	851	653	722				1.33333	-5	-105	-56	-540	-173
1.33667	823	880	868	676	738				1.33667	-4	-90	-35	-516	-159
1.34	826	892	884	698	755				1.34	-7	-75	-16	-492	-144
1.34333	827	904	900	720	773				1.34333	-16	-61	0	-467	-125
1.34667	829	914	915	741	793				1.34667	-27	-49	16	-444	-105
1.35	832	922	930	759	813				1.35	-41	-38	30	-423	-82
1.35333	837	930	945	776	833				1.35333	-55	-30	43	-405	-58
1.35667	842	937	959	791	852				1.35667	-68	-25	55	-390	-33
1.36	848	944	972	804	871				1.36	-77	-22	64	-377	-8
1.36333	854	949	985	816	888				1.36333	-81	-20	73	-365	14
1.36667	860	954	999	828	905				1.36667	-78	-20	80	-355	35
1.37	868	959	1012	840	920				1.37	-67	-20	87	-346	53
1.37333	876	963	1025	852	936				1.37333	-51	-18	93	-340	70
1.37667	887	968	1039	864	951				1.37667	-30	-13	98	-336	85
1.38	900	974	1053	876	968				1.38	-6	-5	102	-333	100
1.38333	916	983	1067	888	985				1.38333	17	5	106	-333	116
1.38667	934	993	1081	901	1004				1.38667	42	20	109	-332	133
1.39	954	1007	1095	913	1023				1.39	66	37	113	-331	152
1.39333	975	1024	1109	925	1043				1.39333	90	55	120	-328	173
1.39667	997	1043	1123	936	1062				1.39667	112	75	129	-323	194
1.4	1020	1065	1138	947	1081				1.4	132	95	140	-314	214
1.40333	1044	1089	1152	959	1099				1.40333	150	117	150	-303	232
1.40667	1068	1114	1168	971	1117				1.40667	166	140	159	-291	246
1.41	1092	1140	1183	983	1133				1.41	180	162	169	-279	257
1.41333	1116	1166	1198	996	1149				1.41333	191	182	180	-266	265
1.41667	1139	1191	1213	1008	1165				1.41667	202	200	194	-252	272
1.42	1160	1217	1229	1022	1179				1.42	213	216	212	-238	278
1.42333	1181	1242	1245	1035	1193				1.42333	225	231	231	-223	283
1.42667	1202	1265	1261	1049	1205				1.42667	239	245	252	-208	289
1.43	1222	1287	1278	1062	1217				1.43	255	257	273	-195	294
1.43333	1241	1306	1296	1077	1229				1.43333	273	266	294	-182	300
1.43667	1258	1322	1314	1093	1240				1.43667	292	272	315	-170	305
1.44	1273	1335	1332	1110	1251				1.44	310	276	334	-158	312
1.44333	1287	1346	1349	1128	1262				1.44333	328	279	353	-144	319
1.44667	1299	1354	1364	1147	1273				1.44667	343	281	373	-127	330
1.45	1310	1361	1379	1166	1285				1.45	357	284	396	-107	343
1.45333	1321	1367	1392	1185	1299				1.45333	369	285	421	-86	359
1.45667	1332	1373	1405	1204	1315				1.45667	379	286	447	-64	376
1.46	1343	1379	1419	1223	1333				1.46	388	287	475	-44	394
1.46333	1355	1386	1432	1241	1352				1.46333	396	288	501	-26	413
1.46667	1367	1394	1446	1259	1371				1.46667	406	291	525	-10	433
1.47	1381	1404	1461	1277	1391				1.47	417	297	546	2	455
1.47333	1396	1416	1477	1296	1411				1.47333	430	306	562	14	477
1.47667	1412	1429	1493	1314	1432				1.47667	443	318	573	25	497
1.48	1429	1445	1509	1332	1453				1.48	457	332	580	38	515
1.48333	1447	1463	1525	1350	1473				1.48333	470	348	583	52	531
1.48667	1466	1483	1542	1368	1492				1.48667	483	364	583	69	545
1.49	1484	1505	1559	1384	1510				1.49	494	379	582	87	559
1.49333	1502	1529	1576	1400	1527				1.49333	506	394	581	105	572
1.49667	1521	1554	1593	1416	1543				1.49667	518	409	581	123	584
1.5	1538	1579	1610	1432	1558				1.5	532	427	582	140	598
1.50333	1556	1603	1627	1447	1573				1.50333	548	447	585	156	611
1.50667	1574	1626	1644	1462	1588				1.50667	565	470	590	169	627
1.51	1592	1648	1661	1475	1601				1.51	585	495	596	179	644
1.51333	1610	1668	1678	1487	1613				1.51333	606	521	603	186	662
1.51667	1628	1688	1696	1498	1625				1.51667	627	546	612	190	680
1.52	1646	1708	1715	1508	1635				1.52	647	570	623	191	695
1.52333	1664	1727	1735	1518	1644				1.52333	665	594	636	190	706
1.52667	1682	1746	1758	1526	1653				1.52667	681	617	651	188	713
1.53	1701	1765	1781	1534	1660				1.53	695	639	666	187	714
1.53333	1720	1784	1804	1542	1668				1.53333	707	662	681	188	712
1.53667	1738	1804	1827	1550	1675				1.53667	720	685	696	192	705
1.54	1757	1823	1848	1558	1682				1.54	733	708	710	200	698
1.54333	1775	1841	1866	1567	1689				1.54333	748	731	724	211	691
1.54667	1794	1859	1883	1578	1698				1.54667	767	754	738	226	686
1.55	1813	1877	1897	1591	1708				1.55	788	777	752	243	686
1.55333	1832	1894	1909	1608	1722				1.55333	812	799	767	262	690
1.55667	1851	1910	1920	1629	1739				1.55667	837	819	782	283	699
1.56	1870	1927	1930	1654	1761				1.56	863	837	795	306	714
1.56333	1888	1944	1939	1683	1786				1.56333	890	851	807	332	735
1.56667	1906	1962	1949	1715	1816				1.56667	914	864	818	362	765
1.57	1923	1978	1960	1751	1848				1.57	934	876	829	397	802
1.57333	1939	1994	1972	1789	1883				1.57333	951	887	841	439	846
1.57667	1954	2007	1986	1828	1920				1.57667	963	897	854	485	896
1.58	1967	2018	2000	1867	1958				1.58	972	906	870	534	949
1.58333	1980	2028	2016	1905	1996				1.58333	980	914	890	585	1004
1.58667	1990	2036	2033	1942	2034				1.58667	988	920	914	633	1057
1.59	2000	2043	2052	1976	2071				1.59	996	923	941	676	1109
1.59333	2010	2051	2072	2008	2105				1.59333	1005	924	972	713	1157
1.59667	2019	2060	2095	2037	2137				1.59667	1014	924	1006	744	1200
1.6	2030	2072	2119	2062	2164				1.6	1026	923	1041	768	1234
1.60333	2042	2086	2146	2084	2187				1.60333	1041	922	1075	786	1258
1.60667	2058	2102	2176	2102	2204				1.60667	1060	921	1109	796	1270
1.61	2077	2120	2208	2116	2216				1.61	1083	921	1143	798	1271
1.61333	2101	2140	2242	2125	2223				1.61333	1110	925	1176	793	1261
1.61667	2130	2161	2277	2129	2225				1.61667	1140	933	1211	779	1243
1.62	2161	2184	2312	2128	2224				1.62	1175	946	1246	760	1219
1.62333	2196	2208	2344	2122	2220				1.62333	1213	966	1282	735	1192
1.62667	2232	2233	2372	2114	2214				1.62667	1253	992	1316	707	1163
1.63	2269	2260	2397	2103	2205				1.63	1294	1025	1345	680	1133
1.63333	2303	2288	2417	2090	2194				1.63333	1334	1064	1368	655	1103
1.63667	2334	2318	2432	2076	2183				1.63667	1371	1107	1383	633	1075
1.64	2359	2350	2442	2063	2172				1.64	1403	1154	1389	616	1049
1.64333	2380	2382	2447	2050	2162				1.64333	1430	1204	1388	603	1029
1.64667	2394	2413	2447	2038	2154				1.64667	1451	1256	1380	593	1015
1.65	2404	2444	2443	2029	2147				1.65	1466	1308	1368	585	1006
1.65333	2410	2473	2436	2022	2142				1.65333	1474	1356	1353	579	1000
1.65667	2412	2499	2427	2017	2139				1.65667	1476	1399	1335	575	997
1.66	2411	2521	2415	2016	2137				1.66	1473	1435	1314	574	996
1.66333	2406	2539	2404	2017	2137				1.66333	1464	1462	1293	576	996
1.66667	2398	2552	2394	2020	2138				1.66667	1452	1480	1272	582	995
1.67	2388	2562	2386	2026	2142				1.67	1438	1489	1252	590	995
1.67333	2377	2567	2382	2035	2148				1.67333	1422	1490	1237	602	997
1.67667	2366	2570	2382	2046	2157				1.67667	1405	1485	1226	616	1000
1.68	2354	2568	2384	2059	2168				1.68	1389	1473	1220	631	1006
1.68333	2343	2564	2388	2075	2181				1.68333	1374	1458	1218	646	1015
1.68667	2333	2557	2394	2094	2196				1.68667	1361	1438	1220	661	1028
1.69	2326	2548	2401	2116	2212				1.69	1349	1414	1223	676	1043
1.69333	2321	2537	2409	2139	2228				1.69333	1339	1389	1227	691	1061
1.69667	2319	2525	2417	2163	2245				1.69667	1330	1362	1231	706	1082
1.7	2320	2513	2426	2187	2263				1.7	1322	1334	1237	723	1106
1.70333	2325	2501	2434	2210	2281				1.70333	1315	1306	1244	742	1133
1.70667	2332	2490	2442	2232	2299				1.70667	1312	1280	1253	761	1164
1.71	2341	2481	2450	2251	2318				1.71	1311	1255	1264	780	1197
1.71333	2352	2475	2458	2269	2338				1.71333	1313	1234	1277	797	1230
1.71667	2363	2473	2466	2286	2357				1.71667	1317	1218	1291	812	1260
1.72	2374	2474	2475	2301	2378				1.72	1322	1206	1304	826	1286
1.72333	2384	2479	2484	2317	2398				1.72333	1328	1200	1318	839	1306
1.72667	2394	2485	2495	2331	2419				1.72667	1334	1198	1333	852	1321
1.73	2402	2493	2508	2346	2440				1.73	1339	1201	1349	865	1331
1.73333	2411	2502	2522	2360	2460				1.73333	1342	1207	1367	879	1339
1.73667	2420	2512	2538	2375	2480				1.73667	1344	1217	1387	893	1346
1.74	2429	2523	2553	2390	2498				1.74	1343	1228	1407	907	1354
1.74333	2439	2535	2569	2406	2516				1.74333	1342	1240	1426	921	1362
1.74667	2451	2547	2584	2421	2533				1.74667	1339	1252	1444	936	1372
1.75	2464	2559	2598	2437	2547				1.75	1338	1265	1460	952	1385
1.75333	2477	2572	2611	2453	2561				1.75333	1338	1277	1474	968	1399
1.75667	2492	2585	2623	2469	2573				1.75667	1341	1292	1487	986	1415
1.76	2507	2598	2634	2485	2583				1.76	1347	1308	1498	1004	1432
1.76333	2522	2611	2645	2503	2593				1.76333	1354	1327	1507	1023	1450
1.76667	2536	2624	2656	2522	2603				1.76667	1363	1349	1515	1042	1468
1.77	2551	2638	2668	2541	2612				1.77	1372	1373	1522	1062	1485
1.77333	2566	2652	2682	2560	2622				1.77333	1383	1399	1529	1083	1500
1.77667	2581	2666	2697	2578	2633				1.77667	1395	1426	1536	1104	1512
1.78	2596	2681	2713	2595	2646				1.78	1411	1455	1545	1126	1522
1.78333	2613	2695	2731	2610	2659				1.78333	1428	1485	1555	1148	1532
1.78667	2630	2710	2750	2624	2674				1.78667	1448	1514	1566	1168	1542
1.79	2648	2726	2769	2636	2688				1.79	1469	1542	1578	1185	1555
1.79333	2667	2743	2789	2648	2703				1.79333	1490	1567	1592	1199	1568
1.79667	2686	2761	2810	2658	2717				1.79667	1512	1586	1607	1210	1582
1.8	2705	2779	2830	2668	2731				1.8	1536	1600	1624	1219	1594
1.80333	2725	2796	2850	2677	2744				1.80333	1561	1611	1642	1225	1606
1.80667	2743	2813	2868	2685	2757				1.80667	1589	1619	1661	1228	1615
1.81	2761	2828	2884	2693	2769				1.81	1620	1626	1681	1227	1622
1.81333	2778	2843	2899	2701	2780				1.81333	1652	1632	1701	1223	1626
1.81667	2795	2856	2912	2708	2790				1.81667	1685	1636	1722	1217	1627
1.82	2811	2869	2924	2716	2798				1.82	1718	1639	1743	1213	1628
1.82333	2826	2881	2936	2724	2805				1.82333	1749	1644	1763	1213	1629
1.82667	2840	2893	2946	2733	2812				1.82667	1777	1652	1783	1218	1632
1.83	2853	2904	2955	2742	2819				1.83	1799	1663	1799	1229	1639
1.83333	2865	2915	2964	2752	2826				1.83333	1818	1679	1813	1245	1648
1.83667	2875	2926	2972	2761	2833				1.83667	1834	1698	1823	1263	1661
1.84	2884	2938	2978	2769	2839				1.84	1847	1718	1830	1283	1676
1.84333	2891	2951	2983	2777	2846				1.84333	1859	1737	1833	1303	1693
1.84667	2898	2965	2987	2784	2854				1.84667	1869	1754	1834	1323	1711
1.85	2903	2979	2990	2790	2862				1.85	1877	1769	1834	1342	1728
1.85333	2909	2993	2991	2798	2870				1.85333	1882	1780	1835	1361	1743
1.85667	2914	3005	2991	2806	2879				1.85667	1884	1789	1836	1379	1755
1.86	2920	3017	2991	2816	2888				1.86	1884	1796	1839	1396	1764
1.86333	2927	3028	2992	2827	2898				1.86333	1883	1801	1843	1412	1772
1.86667	2935	3038	2995	2840	2910				1.86667	1881	1804	1847	1426	1779
1.87	2944	3047	2999	2854	2925				1.87	1879	1806	1851	1439	1787
1.87333	2953	3055	3006	2870	2942				1.87333	1876	1808	1857	1450	1796
1.87667	2963	3062	3014	2888	2962				1.87667	1873	1811	1864	1460	1808
1.88	2974	3069	3025	2907	2985				1.88	1869	1816	1871	1468	1822
1.88333	2984	3075	3037	2928	3010				1.88333	1867	1823	1877	1477	1838
1.88667	2995	3081	3052	2948	3036				1.88667	1867	1833	1885	1486	1856
1.89	3006	3087	3068	2969	3061				1.89	1872	1845	1893	1497	1876
1.89333	3017	3095	3085	2989	3084				1.89333	1880	1858	1904	1509	1896
1.89667	3028	3104	3102	3007	3104				1.89667	1892	1871	1918	1522	1917
1.9	3041	3116	3120	3023	3121				1.9	1908	1884	1936	1534	1936
1.90333	3055	3130	3139	3035	3134				1.90333	1927	1896	1957	1544	1954
1.90667	3071	3145	3159	3044	3144				1.90667	1950	1908	1980	1551	1970
1.91	3088	3163	3179	3050	3150				1.91	1975	1921	2004	1556	1982
1.91333	3106	3180	3199	3051	3152				1.91333	2002	1936	2027	1558	1990
1.91667	3126	3198	3220	3048	3150				1.91667	2028	1950	2048	1557	1995
1.92	3146	3217	3239	3041	3146				1.92	2052	1965	2064	1554	1998
1.92333	3167	3236	3256	3032	3141				1.92333	2075	1979	2077	1547	1998
1.92667	3188	3256	3272	3022	3135				1.92667	2095	1993	2085	1538	1997
1.93	3206	3277	3287	3011	3128				1.93	2113	2008	2089	1527	1994
1.93333	3221	3299	3299	3002	3121				1.93333	2130	2026	2090	1516	1987
1.93667	3234	3321	3309	2996	3114				1.93667	2145	2047	2089	1505	1977
1.94	3245	3342	3316	2991	3107				1.94	2157	2070	2084	1496	1963
1.94333	3252	3361	3322	2989	3100				1.94333	2165	2094	2076	1489	1947
1.94667	3257	3377	3324	2988	3094				1.94667	2168	2119	2066	1485	1928
1.95	3259	3390	3324	2989	3089				1.95	2164	2142	2053	1484	1907
1.95333	3259	3400	3322	2992	3086				1.95333	2156	2161	2041	1487	1886
1.95667	3257	3405	3318	2998	3083				1.95667	2144	2177	2032	1491	1868
1.96	3253	3406	3313	3006	3083				1.96	2131	2186	2025	1497	1853
1.96333	3249	3404	3307	3018	3086				1.96333	2118	2188	2022	1502	1845
1.96667	3243	3399	3302	3032	3091				1.96667	2107	2183	2021	1507	1843
1.97	3238	3393	3297	3049	3099				1.97	2099	2170	2021	1511	1848
1.97333	3233	3386	3293	3068	3110				1.97333	2094	2152	2023	1516	1858
1.97667	3230	3380	3290	3087	3123				1.97667	2091	2132	2026	1523	1871
1.98	3229	3376	3290	3107	3139				1.98	2090	2112	2030	1533	1887
1.98333	3229	3373	3292	3127	3157				1.98333	2088	2092	2035	1546	1907
1.98667	3230	3371	3297	3148	3176				1.98667	2085	2074	2043	1561	1930
1.99	3233	3371	3306	3169	3197				1.99	2081	2057	2052	1577	1955
1.99333	3236	3373	3319	3193	3220				1.99333	2076	2041	2063	1594	1982
1.99667	3240	3376	3336	3219	3245				1.99667	2070	2029	2074	1610	2008
2	3245	3381	3359	3248	3273				2	2065	2020	2086	1625	2032
2.00333	3251	3388	3385	3278	3304				2.00333	2060	2014	2098	1639	2053
2.00667	3257	3398	3414	3309	3338				2.00667	2056	2011	2111	1652	2070
2.01	3264	3409	3444	3338	3372				2.01	2055	2010	2123	1664	2084
2.01333	3271	3422	3473	3364	3405				2.01333	2056	2010	2135	1676	2095
2.01667	3279	3434	3500	3386	3436				2.01667	2060	2009	2145	1689	2104
2.02	3288	3446	3524	3403	3462				2.02	2067	2011	2155	1702	2110
2.02333	3298	3457	3543	3415	3483				2.02333	2077	2013	2165	1715	2113
2.02667	3309	3468	3559	3423	3499				2.02667	2091	2018	2178	1729	2114
2.03	3322	3477	3570	3426	3510				2.03	2107	2025	2194	1742	2117
2.03333	3336	3485	3577	3425	3517				2.03333	2125	2033	2214	1756	2121
2.03667	3351	3492	3581	3422	3520				2.03667	2144	2042	2235	1769	2128
2.04	3367	3499	3583	3418	3521				2.04	2164	2052	2255	1781	2138
2.04333	3383	3506	3583	3413	3520				2.04333	2182	2061	2272	1791	2150
2.04667	3399	3512	3583	3409	3518				2.04667	2200	2071	2285	1800	2164
2.05	3414	3518	3583	3406	3515				2.05	2215	2083	2293	1807	2180
2.05333	3427	3525	3585	3404	3512				2.05333	2229	2097	2300	1813	2195
2.05667	3440	3531	3588	3404	3509				2.05667	2242	2115	2306	1819	2211
2.06	3451	3538	3594	3404	3508				2.06	2256	2135	2312	1825	2226
2.06333	3462	3545	3602	3405	3508				2.06333	2271	2158	2321	1833	2240
2.06667	3471	3553	3610	3406	3509				2.06667	2287	2180	2333	1842	2252
2.07	3479	3562	3620	3407	3512				2.07	2304	2202	2347	1852	2264
2.07333	3487	3571	3629	3408	3515				2.07333	2321	2223	2362	1861	2274
2.07667	3494	3581	3636	3410	3519				2.07667	2336	2242	2377	1870	2282
2.08	3500	3591	3643	3413	3524				2.08	2350	2260	2389	1878	2290
2.08333	3505	3602	3648	3419	3529				2.08333	2363	2277	2399	1885	2298
2.08667	3509	3614	3651	3427	3535				2.08667	2373	2293	2405	1891	2305
2.09	3514	3626	3655	3440	3542				2.09	2382	2310	2409	1896	2313
2.09333	3519	3638	3659	3458	3550				2.09333	2389	2325	2413	1900	2320
2.09667	3525	3651	3664	3483	3563				2.09667	2395	2339	2418	1905	2327
2.1	3530	3664	3670	3516	3580				2.1	2398	2351	2423	1910	2333
2.10333	3537	3677	3678	3558	3605				2.10333	2400	2360	2429	1917	2337
2.10667	3544	3688	3689	3609	3639				2.10667	2399	2366	2435	1926	2340
2.11	3552	3699	3701	3666	3679				2.11	2399	2372	2440	1935	2342
2.11333	3561	3709	3714	3724	3725				2.11333	2399	2378	2446	1944	2343
2.11667	3571	3719	3728	3781	3773				2.11667	2402	2386	2451	1953	2344
2.12	3582	3730	3742	3831	3819				2.12	2407	2396	2454	1960	2346
2.12333	3595	3742	3756	3873	3859				2.12333	2414	2406	2457	1966	2349
2.12667	3608	3755	3771	3904	3891				2.12667	2423	2414	2457	1971	2352
2.13	3623	3768	3786	3924	3914				2.13	2432	2421	2457	1976	2355
2.13333	3638	3780	3802	3935	3927				2.13333	2441	2426	2458	1979	2360
2.13667	3653	3791	3817	3936	3932				2.13667	2451	2432	2458	1983	2365
2.14	3666	3801	3832	3932	3929				2.14	2460	2439	2458	1985	2368
2.14333	3678	3810	3845	3923	3921				2.14333	2467	2446	2457	1987	2371
2.14667	3686	3820	3859	3916	3911				2.14667	2472	2456	2454	1988	2373
2.15	3693	3838	3877	3929	3903				2.15	2474	2467	2453	1990	2375
2.15333	3699	3890	3925	4016	3911				2.15333	2474	2478	2453	1993	2377
2.15667	3704	4048	4073	4289	3979				2.15667	2472	2489	2456	1996	2379
2.16	3710	4442	4453	4908	4198				2.16	2470	2498	2463	2001	2383
2.16333	3716	5228	5235	6019	4706				2.16333	2469	2505	2472	2006	2388
2.16667	3726	6522	6564	7686	5636				2.16667	2470	2510	2485	2012	2393
2.17	3741	8338	8482	9848	7057				2.17	2471	2512	2499	2017	2398
2.17333	3760	10565	10893	12320	8924				2.17333	2473	2513	2516	2022	2402
2.17667	3782	12988	13583	14847	11084				2.17667	2474	2511	2532	2026	2405
2.18	3807	15350	16272	17159	13312				2.18	2475	2508	2548	2029	2407
2.18333	3830	17405	18679	19032	15368				2.18333	2475	2504	2563	2032	2410
2.18667	3851	18965	20577	20316	17050				2.18667	2474	2499	2577	2037	2415
2.19	3867	19925	21827	20950	18220				2.19	2473	2494	2590	2042	2422
2.19333	3878	20259	22378	20950	18818				2.19333	2474	2487	2601	2047	2434
2.19667	3882	20012	22262	20391	18855				2.19667	2480	2481	2610	2052	2450
2.2	3881	19274	21569	19387	18395				2.2	2489	2475	2617	2057	2469
2.20333	3877	18165	20426	18069	17538				2.20333	2503	2467	2621	2062	2490
2.20667	3870	16811	18973	16564	16399				2.20667	2518	2458	2624	2068	2513
2.21	3862	15330	17345	14989	15090				2.21	2536	2450	2626	2076	2535
2.21333	3855	13827	15661	13437	13715				2.21333	2553	2443	2628	2085	2556
2.21667	3850	12379	14015	11976	12355				2.21667	2570	2440	2630	2095	2573
2.22	3846	11043	12479	10653	11071				2.22	2585	2440	2633	2105	2588
2.22333	3846	9853	11094	9491	9906				2.22333	2599	2444	2638	2116	2601
2.22667	3848	8824	9885	8498	8882				2.22667	2609	2450	2644	2126	2611
2.23	3852	7956	8854	7666	8006				2.23	2617	2457	2651	2135	2621
2.23333	3860	7239	7995	6983	7273				2.23333	2623	2466	2658	2144	2629
2.23667	3870	6657	7291	6429	6672				2.23667	2628	2476	2665	2154	2635
2.24	3881	6192	6722	5984	6187				2.24	2632	2489	2672	2166	2641
2.24333	3893	5822	6266	5628	5799				2.24333	2635	2505	2679	2180	2645
2.24667	3906	5530	5902	5343	5490				2.24667	2640	2524	2687	2195	2648
2.25	3918	5297	5610	5113	5245				2.25	2647	2546	2694	2210	2651
2.25333	3929	5111	5374	4927	5048				2.25333	2654	2570	2701	2224	2653
2.25667	3939	4958	5182	4773	4888				2.25667	2663	2593	2708	2236	2655
2.26	3948	4832	5022	4646	4756				2.26	2672	2614	2716	2247	2655
2.26333	3955	4725	4887	4538	4647				2.26333	2681	2633	2725	2255	2655
2.26667	3960	4633	4772	4446	4553				2.26667	2690	2648	2736	2261	2654
2.27	3964	4552	4671	4367	4472				2.27	2699	2659	2749	2264	2656
2.27333	3967	4482	4584	4298	4400				2.27333	2708	2666	2762	2263	2659
2.27667	3970	4421	4507	4239	4336				2.27667	2717	2670	2774	2261	2664
2.28	3973	4368	4439	4188	4280				2.28	2727	2670	2785	2258	2669
2.28333	3975	4321	4379	4145	4230				2.28333	2736	2668	2794	2256	2673
2.28667	3977	4281	4329	4109	4187				2.28667	2744	2667	2801	2255	2677
2.29	3979	4248	4286	4080	4152				2.29	2751	2667	2806	2254	2680
2.29333	3982	4221	4251	4056	4124				2.29333	2758	2671	2810	2254	2683
2.29667	3985	4200	4222	4039	4104				2.29667	2765	2677	2815	2254	2686
2.3	3990	4184	4199	4029	4090				2.3	2771	2684	2820	2253	2691
2.30333	3997	4175	4183	4034	4086				2.30333	2774	2692	2825	2252	2699
2.30667	4009	4174	4176	4062	4092				2.30667	2773	2699	2830	2250	2711
2.31	4026	4188	4181	4125	4116				2.31	2769	2707	2834	2249	2726
2.31333	4051	4222	4203	4231	4164				2.31333	2762	2716	2839	2249	2741
2.31667	4085	4285	4249	4382	4241				2.31667	2754	2724	2843	2249	2756
2.32	4128	4380	4322	4572	4350				2.32	2746	2733	2847	2251	2768
2.32333	4178	4506	4419	4784	4485				2.32333	2739	2740	2852	2254	2774
2.32667	4230	4653	4533	5000	4638				2.32667	2737	2745	2859	2257	2774
2.33	4279	4810	4655	5197	4792				2.33	2737	2746	2865	2261	2768
2.33333	4322	4962	4774	5360	4934				2.33333	2741	2745	2871	2263	2759
2.33667	4356	5096	4878	5476	5053				2.33667	2746	2741	2872	2262	2749
2.34	4379	5202	4961	5542	5138				2.34	2750	2735	2869	2259	2738
2.34333	4390	5274	5017	5557	5187				2.34333	2753	2727	2861	2252	2728
2.34667	4391	5311	5045	5529	5199				2.34667	2755	2719	2848	2243	2718
2.35	4382	5314	5046	5465	5179				2.35	2754	2712	2831	2233	2710
2.35333	4366	5287	5024	5380	5131				2.35333	2751	2705	2811	2224	2704
2.35667	4344	5249	4998	5321	5066				2.35667	2746	2699	2790	2217	2700
2.36	4320	5269	5052	5446	5013				2.36	2740	2695	2771	2214	2699
2.36333	4294	5565	5433	6115	5075				2.36333	2731	2693	2753	2217	2700
2.36667	4270	6565	6624	7893	5524				2.36667	2722	2691	2738	2229	2704
2.37	4250	8851	9262	11383	6835				2.37	2713	2691	2728	2247	2711
2.37333	4240	12949	13914	16979	9572				2.37333	2707	2690	2722	2271	2721
2.37667	4247	19092	20823	24668	14167				2.37667	2705	2691	2722	2299	2734
2.38	4281	27083	29770	33985	20712				2.38	2708	2691	2727	2328	2749
2.38333	4352	36309	40090	44100	28871				2.38333	2715	2693	2737	2356	2767
2.38667	4461	45880	50817	54007	37943				2.38667	2726	2695	2750	2381	2787
2.39	4600	54824	60886	62728	47022				2.39	2738	2697	2766	2404	2809
2.39333	4754	62276	69340	69481	55188				2.39333	2750	2700	2783	2424	2832
2.39667	4905	67614	75478	73785	61683				2.39667	2762	2703	2800	2440	2856
2.4	5035	70524	78932	75484	66012				2.4	2774	2705	2819	2455	2878
2.40333	5132	70991	79662	74707	67981				2.40333	2786	2709	2838	2468	2900
2.40667	5189	69246	77906	71801	67668				2.40667	2798	2714	2858	2479	2920
2.41	5206	65688	74092	67244	65361				2.41	2812	2723	2880	2490	2938
2.41333	5187	60802	68751	61559	61478				2.41333	2826	2733	2903	2499	2955
2.41667	5138	55088	62437	55256	56496				2.41667	2843	2744	2927	2507	2972
2.42	5068	49007	55662	48779	50880				2.42	2862	2756	2950	2514	2990
2.42333	4986	42941	48864	42485	45049				2.42333	2882	2769	2972	2520	3008
2.42667	4899	37186	42376	36630	39338				2.42667	2903	2785	2992	2526	3026
2.43	4814	31941	36431	31378	33996				2.43	2925	2804	3009	2533	3043
2.43333	4734	27320	31164	26807	29182				2.43333	2947	2826	3024	2540	3058
2.43667	4662	23366	26631	22931	24979				2.43667	2969	2848	3037	2548	3072
2.44	4602	20065	22823	19714	21408				2.44	2989	2870	3049	2555	3084
2.44333	4555	17367	19688	17091	18441				2.44333	3007	2890	3059	2559	3091
2.44667	4519	15197	17147	14977	16022				2.44667	3023	2909	3069	2561	3094
2.45	4494	13470	15107	13285	14075				2.45	3036	2926	3076	2559	3091
2.45333	4477	12102	13476	11930	12521				2.45333	3045	2941	3083	2554	3084
2.45667	4466	11015	12167	10837	11281				2.45667	3052	2953	3087	2548	3072
2.46	4459	10140	11105	9943	10285				2.46	3057	2963	3089	2542	3057
2.46333	4456	9420	10229	9198	9475				2.46333	3061	2970	3087	2539	3041
2.46667	4453	8814	9491	8562	8804				2.46667	3064	2976	3083	2540	3025
2.47	4451	8289	8856	8010	8234				2.47	3066	2980	3079	2543	3011
2.47333	4448	7823	8299	7520	7740				2.47333	3066	2983	3076	2548	3000
2.47667	4443	7403	7802	7083	7304				2.47667	3063	2985	3075	2552	2992
2.48	4436	7022	7356	6690	6915				2.48	3059	2986	3075	2554	2987
2.48333	4428	6675	6954	6337	6564				2.48333	3053	2985	3076	2554	2985
2.48667	4419	6361	6594	6023	6250				2.48667	3046	2982	3078	2552	2984
2.49	4411	6080	6272	5746	5968				2.49	3040	2977	3079	2548	2984
2.49333	4406	5830	5990	5504	5718				2.49333	3035	2969	3081	2543	2985
2.49667	4403	5611	5744	5296	5498				2.49667	3032	2959	3085	2539	2986
2.5	4403	5423	5535	5118	5308				2.5	3032	2949	3093	2534	2985
2.50333	4406	5263	5360	4967	5146				2.50333	3034	2941	3105	2531	2982
2.50667	4413	5128	5214	4840	5009				2.50667	3038	2935	3120	2526	2976
2.51	4421	5018	5095	4735	4896				2.51	3042	2932	3135	2522	2968
2.51333	4430	4930	4999	4651	4804				2.51333	3047	2931	3150	2518	2960
2.51667	4438	4862	4922	4585	4730				2.51667	3051	2932	3161	2516	2951
2.52	4445	4812	4862	4538	4674				2.52	3055	2936	3166	2517	2942
2.52333	4449	4779	4817	4507	4632				2.52333	3058	2942	3167	2521	2935
2.52667	4451	4760	4785	4490	4605				2.52667	3059	2949	3165	2531	2929
2.53	4450	4752	4762	4484	4590				2.53	3058	2956	3160	2544	2926
2.53333	4447	4751	4747	4486	4585				2.53333	3054	2963	3153	2561	2928
2.53667	4443	4753	4737	4491	4585				2.53667	3047	2969	3145	2580	2934
2.54	4438	4754	4728	4498	4589				2.54	3039	2972	3136	2599	2944
2.54333	4436	4753	4720	4505	4595				2.54333	3028	2973	3128	2618	2958
2.54667	4438	4748	4711	4510	4601				2.54667	3016	2972	3119	2635	2975
2.55	4446	4740	4703	4514	4607				2.55	3003	2968	3108	2652	2994
2.55333	4462	4731	4696	4517	4613				2.55333	2991	2961	3095	2670	3014
2.55667	4488	4721	4690	4521	4619				2.55667	2981	2952	3082	2691	3037
2.56	4524	4713	4686	4526	4625				2.56	2976	2941	3069	2714	3062
2.56333	4572	4709	4687	4533	4631				2.56333	2976	2928	3059	2739	3090
2.56667	4631	4709	4691	4543	4638				2.56667	2982	2914	3053	2766	3120
2.57	4701	4715	4700	4557	4647				2.57	2993	2902	3054	2794	3152
2.57333	4781	4727	4714	4575	4658				2.57333	3007	2894	3062	2821	3182
2.57667	4870	4745	4732	4596	4671				2.57667	3023	2893	3078	2847	3212
2.58	4965	4770	4755	4620	4685				2.58	3041	2897	3102	2872	3240
2.58333	5065	4800	4782	4646	4702				2.58333	3060	2909	3133	2894	3265
2.58667	5166	4837	4813	4675	4721				2.58667	3081	2928	3170	2914	3289
2.59	5267	4878	4848	4704	4741				2.59	3103	2955	3211	2933	3310
2.59333	5362	4923	4884	4734	4762				2.59333	3125	2988	3256	2952	3329
2.59667	5450	4971	4923	4762	4784				2.59667	3147	3027	3302	2971	3347
2.6	5528	5018	4961	4788	4805				2.6	3169	3069	3347	2990	3362
2.60333	5595	5065	4999	4810	4826				2.60333	3190	3110	3389	3008	3374
2.60667	5651	5108	5035	4829	4844				2.60667	3211	3149	3425	3024	3383
2.61	5694	5147	5068	4843	4859				2.61	3230	3185	3454	3035	3389
2.61333	5726	5181	5098	4853	4870				2.61333	3248	3217	3476	3040	3391
2.61667	5746	5208	5122	4857	4877				2.61667	3261	3246	3492	3040	3389
2.62	5756	5229	5140	4856	4880				2.62	3269	3274	3502	3034	3383
2.62333	5757	5244	5152	4852	4879				2.62333	3273	3300	3508	3022	3373
2.62667	5750	5253	5157	4846	4874				2.62667	3271	3323	3509	3006	3360
2.63	5735	5258	5157	4839	4868				2.63	3265	3341	3503	2987	3344
2.63333	5713	5259	5154	4832	4860				2.63333	3255	3352	3492	2966	3328
2.63667	5686	5256	5147	4825	4853				2.63667	3244	3355	3474	2945	3312
2.64	5656	5249	5138	4820	4848				2.64	3232	3351	3453	2925	3296
2.64333	5622	5241	5129	4817	4846				2.64333	3221	3341	3429	2907	3280
2.64667	5589	5233	5120	4818	4850				2.64667	3212	3325	3404	2893	3266
2.65	5556	5227	5114	4826	4862				2.65	3204	3307	3379	2885	3256
2.65333	5528	5228	5116	4846	4884				2.65333	3198	3286	3357	2884	3253
2.65667	5504	5240	5130	4877	4922				2.65667	3194	3266	3339	2889	3259
2.66	5485	5267	5159	4922	4976				2.66	3190	3248	3327	2899	3275
2.66333	5471	5309	5202	4975	5045				2.66333	3186	3231	3319	2911	3299
2.66667	5460	5361	5257	5030	5123				2.66667	3181	3217	3316	2922	3327
2.67	5450	5419	5316	5080	5201				2.67	3175	3204	3313	2930	3354
2.67333	5439	5474	5371	5118	5271				2.67333	3170	3193	3310	2932	3378
2.67667	5425	5521	5416	5140	5324				2.67667	3165	3185	3304	2925	3394
2.68	5406	5553	5446	5144	5357				2.68	3160	3178	3294	2907	3400
2.68333	5384	5569	5457	5130	5366				2.68333	3155	3172	3279	2880	3394
2.68667	5358	5567	5449	5102	5354				2.68667	3150	3166	3260	2845	3378
2.69	5330	5549	5425	5062	5323				2.69	3143	3162	3235	2804	3353
2.69333	5300	5518	5387	5016	5278				2.69333	3136	3157	3208	2761	3322
2.69667	5267	5478	5339	4968	5226				2.69667	3126	3153	3180	2721	3286
2.7	5232	5433	5288	4925	5171				2.7	3114	3149	3152	2686	3250
2.70333	5197	5388	5238	4892	5122				2.70333	3097	3143	3128	2662	3215
2.70667	5162	5348	5196	4875	5082				2.70667	3077	3135	3107	2647	3185
2.71	5127	5316	5167	4876	5057				2.71	3056	3124	3091	2644	3164
2.71333	5095	5293	5154	4894	5048				2.71333	3035	3111	3081	2651	3153
2.71667	5065	5278	5155	4926	5056				2.71667	3020	3097	3077	2667	3154
2.72	5040	5269	5170	4969	5076				2.72	3013	3082	3080	2691	3165
2.72333	5020	5264	5194	5016	5106				2.72333	3018	3069	3091	2720	3187
2.72667	5007	5261	5223	5065	5140				2.72667	3033	3059	3109	2757	3216
2.73	5003	5260	5256	5112	5177				2.73	3059	3054	3136	2800	3252
2.73333	5007	5263	5290	5154	5213				2.73333	3093	3056	3173	2849	3292
2.73667	5019	5268	5326	5190	5245				2.73667	3134	3067	3218	2902	3336
2.74	5039	5277	5360	5217	5273				2.74	3178	3089	3270	2956	3380
2.74333	5065	5287	5391	5235	5295				2.74333	3223	3120	3327	3009	3422
2.74667	5094	5299	5417	5243	5308				2.74667	3267	3159	3386	3059	3458
2.75	5124	5310	5436	5242	5313				2.75	3308	3203	3443	3104	3487
2.75333	5153	5321	5447	5233	5310				2.75333	3347	3249	3496	3144	3508
2.75667	5179	5329	5452	5218	5299				2.75667	3383	3295	3544	3177	3522
2.76	5203	5334	5450	5197	5282				2.76	3416	3339	3585	3203	3528
2.76333	5224	5337	5444	5174	5261				2.76333	3445	3379	3620	3222	3527
2.76667	5244	5337	5434	5150	5235				2.76667	3471	3414	3646	3233	3518
2.77	5262	5337	5422	5126	5206				2.77	3493	3444	3664	3237	3503
2.77333	5278	5336	5409	5103	5177				2.77333	3511	3469	3675	3235	3481
2.77667	5293	5335	5396	5082	5148				2.77667	3526	3488	3680	3228	3458
2.78	5306	5335	5383	5063	5121				2.78	3537	3501	3680	3215	3433
2.78333	5316	5335	5370	5047	5097				2.78333	3547	3509	3676	3199	3411
2.78667	5323	5335	5358	5032	5076				2.78667	3554	3513	3668	3179	3390
2.79	5326	5334	5346	5018	5059				2.79	3558	3512	3658	3157	3370
2.79333	5325	5333	5334	5004	5045				2.79333	3559	3508	3645	3133	3351
2.79667	5321	5331	5322	4992	5035				2.79667	3556	3502	3628	3108	3334
2.8	5314	5330	5310	4981	5026				2.8	3548	3494	3609	3084	3322
2.80333	5303	5329	5299	4973	5020				2.80333	3536	3486	3587	3061	3314
2.80667	5291	5328	5289	4967	5016				2.80667	3522	3478	3564	3042	3311
2.81	5278	5329	5281	4963	5015				2.81	3508	3472	3540	3028	3313
2.81333	5264	5329	5276	4963	5015				2.81333	3495	3468	3518	3017	3317
2.81667	5251	5330	5273	4965	5018				2.81667	3484	3466	3499	3008	3323
2.82	5239	5332	5274	4970	5022				2.82	3477	3465	3484	3001	3328
2.82333	5228	5334	5277	4977	5028				2.82333	3475	3467	3474	2993	3329
2.82667	5219	5340	5284	4988	5035				2.82667	3475	3470	3469	2984	3322
2.83	5211	5350	5295	5003	5043				2.83	3474	3473	3465	2973	3306
2.83333	5203	5365	5309	5024	5051				2.83333	3469	3476	3462	2960	3281
2.83667	5195	5387	5329	5052	5061				2.83667	3458	3476	3455	2946	3250
2.84	5185	5418	5356	5091	5076				2.84	3439	3474	3441	2933	3214
2.84333	5174	5459	5393	5145	5100				2.84333	3412	3469	3420	2922	3177
2.84667	5161	5512	5442	5215	5136				2.84667	3378	3459	3393	2916	3142
2.85	5145	5574	5505	5299	5188				2.85	3336	3444	3360	2916	3111
2.85333	5127	5643	5577	5393	5255				2.85333	3291	3424	3324	2922	3085
2.85667	5109	5712	5654	5489	5332				2.85667	3244	3398	3288	2934	3068
2.86	5089	5777	5730	5586	5414				2.86	3199	3366	3253	2950	3059
2.86333	5070	5834	5801	5695	5498				2.86333	3158	3327	3223	2969	3060
2.86667	5052	5896	5879	5864	5597				2.86667	3123	3283	3200	2989	3072
2.87	5036	6007	6009	6187	5753				2.87	3094	3237	3185	3011	3094
2.87333	5026	6255	6283	6801	6052				2.87333	3072	3192	3182	3035	3128
2.87667	5021	6768	6842	7844	6616				2.87667	3059	3153	3190	3061	3171
2.88	5024	7673	7838	9392	7564				2.88	3053	3123	3210	3091	3225
2.88333	5033	9047	9368	11413	8961				2.88333	3057	3106	3241	3122	3288
2.88667	5049	10862	11422	13753	10773				2.88667	3069	3102	3282	3154	3359
2.89	5069	12985	13862	16179	12862				2.89	3091	3110	3331	3184	3435
2.89333	5093	15202	16451	18433	15020				2.89333	3120	3129	3384	3212	3512
2.89667	5120	17275	18914	20289	17018				2.89667	3156	3157	3439	3237	3585
2.9	5148	18996	20999	21591	18658				2.9	3197	3193	3492	3258	3652
2.90333	5177	20216	22524	22267	19807				2.90333	3239	3234	3544	3277	3709
2.90667	5205	20866	23392	22325	20401				2.90667	3282	3278	3595	3292	3756
2.91	5233	20950	23594	21834	20450				2.91	3323	3325	3645	3305	3792
2.91333	5259	20528	23192	20901	20015				2.91333	3364	3373	3692	3316	3819
2.91667	5284	19699	22293	19653	19191				2.91667	3404	3422	3736	3325	3836
2.92	5307	18578	21029	18215	18089				2.92	3444	3473	3775	3331	3843
2.92333	5329	17281	19537	16701	16819				2.92333	3484	3524	3807	3338	3840
2.92667	5348	15912	17940	15204	15482				2.92667	3523	3575	3832	3348	3830
2.93	5366	14557	16343	13796	14159				2.93	3562	3626	3852	3370	3817
2.93333	5381	13282	14827	12528	12913				2.93333	3599	3679	3873	3418	3811
2.93667	5393	12133	13450	11428	11788				2.93667	3633	3744	3910	3505	3827
2.94	5403	11137	12246	10508	10811				2.94	3665	3834	3979	3642	3880
2.94333	5410	10306	11232	9761	9991				2.94333	3692	3960	4095	3825	3980
2.94667	5416	9634	10405	9169	9323				2.94667	3713	4129	4265	4041	4128
2.95	5419	9107	9750	8705	8791				2.95	3727	4336	4478	4267	4309
2.95333	5421	8700	9239	8339	8371				2.95333	3734	4562	4716	4477	4504
2.95667	5420	8385	8841	8043	8039				2.95667	3731	4784	4952	4647	4689
2.96	5417	8136	8524	7793	7770				2.96	3719	4979	5160	4763	4843
2.96333	5412	7929	8261	7571	7543				2.96333	3697	5128	5318	4817	4952
2.96667	5404	7747	8032	7366	7343				2.96667	3666	5220	5417	4813	5011
2.97	5395	7577	7822	7172	7162				2.97	3629	5255	5452	4763	5020
2.97333	5383	7411	7623	6986	6994				2.97333	3588	5236	5429	4678	4989
2.97667	5369	7246	7431	6810	6837				2.97667	3547	5171	5356	4571	4927
2.98	5354	7084	7245	6643	6689				2.98	3509	5073	5248	4452	4844
2.98333	5338	6923	7067	6488	6551				2.98333	3474	4951	5116	4327	4749
2.98667	5321	6767	6897	6343	6422				2.98667	3442	4815	4972	4200	4648
2.99	5306	6618	6738	6211	6301				2.99	3415	4672	4824	4076	4544
2.99333	5293	6479	6589	6094	6189				2.99333	3393	4529	4679	3957	4439
2.99667	5281	6353	6453	5993	6088				2.99667	3374	4391	4542	3849	4339
3	5272	6244	6334	5910	6000				3	3360	4266	4416	3755	4246
3.00333	5266	6157	6233	5846	5927				3.00333	3349	4159	4307	3678	4165
3.00667	5262	6101	6158	5799	5869				3.00667	3342	4082	4222	3619	4098
3.01	5260	6087	6112	5768	5827				3.01	3338	4050	4168	3577	4047
3.01333	5262	6127	6103	5750	5797				3.01333	3338	4075	4154	3550	4011
3.01667	5267	6225	6132	5741	5777				3.01667	3342	4166	4182	3536	3986
3.02	5274	6376	6195	5739	5763				3.02	3347	4316	4251	3530	3968
3.02333	5284	6559	6283	5741	5752				3.02333	3356	4505	4348	3531	3954
3.02667	5295	6752	6381	5744	5743				3.02667	3366	4708	4459	3534	3939
3.03	5308	6928	6476	5749	5737				3.03	3378	4895	4564	3538	3922
3.03333	5323	7070	6557	5758	5734				3.03333	3393	5044	4650	3541	3904
3.03667	5339	7167	6619	5770	5737				3.03667	3410	5141	4707	3542	3884
3.04	5357	7216	6661	5788	5745				3.04	3430	5180	4731	3539	3865
3.04333	5374	7220	6683	5811	5760				3.04333	3451	5164	4722	3533	3846
3.04667	5391	7185	6688	5835	5779				3.04667	3474	5101	4684	3521	3829
3.05	5408	7120	6677	5857	5801				3.05	3497	5003	4624	3506	3814
3.05333	5425	7034	6652	5874	5821				3.05333	3518	4882	4550	3485	3803
3.05667	5440	6933	6617	5883	5837				3.05667	3538	4751	4470	3462	3793
3.06	5454	6825	6571	5881	5846				3.06	3554	4619	4391	3438	3784
3.06333	5466	6713	6519	5868	5846				3.06333	3566	4492	4317	3411	3774
3.06667	5476	6603	6460	5844	5836				3.06667	3575	4375	4251	3383	3762
3.07	5484	6495	6397	5809	5816				3.07	3580	4268	4193	3352	3747
3.07333	5488	6393	6331	5767	5788				3.07333	3580	4172	4141	3318	3726
3.07667	5489	6297	6262	5721	5751				3.07667	3574	4087	4094	3279	3700
3.08	5487	6210	6193	5672	5710				3.08	3565	4009	4048	3237	3666
3.08333	5482	6130	6125	5626	5666				3.08333	3554	3938	4002	3193	3628
3.08667	5475	6059	6060	5582	5622				3.08667	3541	3872	3953	3149	3586
3.09	5466	5997	5999	5545	5582				3.09	3529	3809	3902	3107	3543
3.09333	5457	5945	5946	5517	5547				3.09333	3516	3750	3850	3071	3500
3.09667	5447	5903	5903	5500	5521				3.09667	3501	3698	3803	3045	3460
3.1	5437	5874	5872	5495	5506				3.1	3485	3655	3763	3033	3429
3.10333	5427	5856	5857	5503	5501				3.10333	3466	3622	3737	3034	3408
3.10667	5418	5850	5857	5527	5509				3.10667	3446	3601	3723	3046	3399
3.11	5409	5859	5876	5569	5530				3.11	3424	3589	3719	3066	3401
3.11333	5400	5885	5916	5637	5569				3.11333	3402	3584	3721	3091	3411
3.11667	5391	5937	5985	5738	5629				3.11667	3379	3584	3726	3118	3425
3.12	5382	6020	6089	5873	5718				3.12	3355	3584	3729	3143	3441
3.12333	5373	6136	6230	6040	5838				3.12333	3329	3585	3728	3163	3457
3.12667	5365	6282	6402	6225	5985				3.12667	3303	3583	3722	3177	3470
3.13	5357	6446	6591	6410	6147				3.13	3278	3580	3710	3183	3480
3.13333	5351	6611	6778	6574	6307				3.13333	3255	3575	3694	3182	3486
3.13667	5347	6760	6941	6702	6449				3.13667	3235	3569	3677	3176	3487
3.14	5353	6877	7064	6782	6560				3.14	3229	3563	3659	3169	3483
3.14333	5408	6952	7134	6811	6628				3.14333	3279	3556	3641	3163	3476
3.14667	5638	6983	7150	6791	6653				3.14667	3522	3553	3624	3162	3468
3.15	6317	6995	7113	6730	6635				3.15	4254	3576	3608	3166	3461
3.15333	7844	7056	7034	6639	6583				3.15333	5904	3693	3594	3176	3460
3.15667	10604	7296	6925	6530	6505				3.15667	8886	4035	3586	3193	3464
3.16	14767	7889	6803	6413	6411				3.16	13380	4778	3588	3215	3478
3.16333	20155	8984	6683	6299	6313				3.16333	19196	6073	3605	3244	3501
3.16667	26267	10628	6579	6195	6218				3.16667	25796	7961	3640	3277	3533
3.17	32412	12720	6497	6108	6133				3.17	32440	10327	3694	3315	3573
3.17333	37894	15037	6439	6036	6060				3.17333	38379	12929	3762	3356	3619
3.17667	42158	17300	6403	5981	6002				3.17667	43015	15464	3840	3395	3668
3.18	44866	19244	6383	5940	5957				3.18	45981	17647	3918	3431	3717
3.18333	45916	20672	6370	5909	5922				3.18333	47161	19266	3990	3460	3761
3.18667	45402	21480	6360	5887	5895				3.18667	46652	20209	4049	3480	3797
3.19	43565	21650	6349	5872	5874				3.19	44709	20459	4090	3489	3824
3.19333	40723	21242	6333	5863	5858				3.19333	41673	20078	4113	3486	3840
3.19667	37222	20362	6315	5859	5845				3.19667	37914	19179	4116	3471	3843
3.2	33386	19142	6295	5859	5837				3.2	33783	17901	4103	3446	3836
3.20333	29495	17716	6276	5863	5833				3.20333	29580	16387	4076	3415	3819
3.20667	25765	16207	6260	5873	5835				3.20667	25541	14768	4042	3384	3797
3.21	22347	14719	6250	5894	5844				3.21	21829	13155	4007	3360	3773
3.21333	19331	13329	6254	5936	5865				3.21333	18544	11636	3978	3352	3755
3.21667	16756	12094	6277	6002	5904				3.21667	15727	10270	3963	3369	3750
3.22	14618	11045	6326	6093	5967				3.22	13378	9093	3968	3411	3765
3.22333	12888	10191	6401	6201	6056				3.22333	11465	8116	3994	3473	3803
3.22667	11515	9520	6497	6315	6164				3.22667	9937	7330	4037	3543	3859
3.23	10442	9007	6601	6418	6280				3.23	8735	6712	4087	3608	3924
3.23333	9611	8618	6699	6499	6391				3.23333	7795	6232	4133	3655	3988
3.23667	8968	8318	6778	6547	6482				3.23667	7062	5858	4165	3678	4042
3.24	8465	8076	6826	6559	6545				3.24	6486	5559	4176	3675	4077
3.24333	8064	7868	6840	6535	6573				3.24333	6029	5310	4164	3646	4090
3.24667	7735	7677	6817	6479	6567				3.24667	5657	5093	4130	3595	4078
3.25	7456	7493	6762	6399	6528				3.25	5348	4896	4076	3528	4043
3.25333	7212	7310	6679	6303	6463				3.25333	5083	4713	4008	3450	3989
3.25667	6994	7130	6577	6199	6379				3.25667	4851	4541	3929	3369	3924
3.26	6796	6954	6463	6097	6284				3.26	4644	4378	3844	3291	3853
3.26333	6615	6786	6348	6004	6187				3.26333	4456	4225	3759	3222	3784
3.26667	6452	6631	6238	5926	6096				3.26667	4284	4083	3680	3163	3722
3.27	6306	6492	6142	5864	6016				3.27	4126	3953	3611	3118	3673
3.27333	6176	6372	6063	5819	5952				3.27333	3980	3837	3556	3088	3636
3.27667	6064	6273	6005	5792	5903				3.27667	3848	3736	3516	3073	3612
3.28	5969	6195	5966	5778	5871				3.28	3728	3650	3490	3072	3598
3.28333	5890	6139	5946	5776	5852				3.28333	3624	3580	3477	3082	3592
3.28667	5827	6102	5941	5783	5844				3.28667	3536	3526	3477	3101	3592
3.29	5778	6081	5951	5798	5846				3.29	3466	3486	3487	3127	3598
3.29333	5741	6074	5971	5818	5855				3.29333	3412	3461	3507	3157	3607
3.29667	5715	6076	5999	5840	5871				3.29667	3376	3449	3533	3189	3619
3.3	5698	6085	6033	5862	5890				3.3	3354	3446	3563	3221	3632
3.30333	5688	6097	6068	5882	5910				3.30333	3347	3451	3593	3252	3645
3.30667	5684	6108	6102	5898	5930				3.30667	3352	3461	3623	3280	3656
3.31	5685	6118	6132	5909	5947				3.31	3368	3475	3652	3304	3666
3.31333	5691	6125	6157	5916	5960				3.31333	3392	3493	3680	3323	3676
3.31667	5699	6128	6174	5918	5969				3.31667	3423	3515	3708	3337	3685
3.32	5712	6128	6186	5916	5973				3.32	3459	3540	3733	3345	3693
3.32333	5728	6127	6191	5911	5974				3.32333	3498	3568	3757	3348	3699
3.32667	5746	6125	6190	5903	5970				3.32667	3538	3598	3778	3345	3704
3.33	5766	6123	6185	5891	5962				3.33	3577	3629	3795	3336	3705
3.33333	5787	6121	6176	5877	5949				3.33333	3612	3659	3809	3320	3704
3.33667	5808	6119	6164	5859	5933				3.33667	3640	3687	3818	3299	3697
3.34	5826	6116	6148	5839	5912				3.34	3660	3713	3821	3272	3684
3.34333	5841	6112	6129	5816	5889				3.34333	3672	3735	3817	3238	3662
3.34667	5851	6108	6108	5789	5863				3.34667	3677	3752	3807	3199	3633
3.35	5856	6103	6085	5761	5835				3.35	3674	3765	3790	3157	3596
3.35333	5856	6097	6060	5732	5806				3.35333	3664	3773	3768	3114	3553
3.35667	5851	6091	6035	5703	5778				3.35667	3648	3777	3744	3070	3507
3.36	5842	6083	6011	5675	5751				3.36	3629	3773	3718	3028	3460
3.36333	5831	6075	5987	5649	5727				3.36333	3606	3760	3693	2988	3414
3.36667	5818	6065	5966	5625	5704				3.36667	3582	3738	3668	2950	3369
3.37	5804	6052	5946	5604	5683				3.37	3559	3706	3642	2914	3326
3.37333	5792	6039	5930	5586	5665				3.37333	3539	3666	3616	2880	3287
3.37667	5780	6025	5915	5571	5648				3.37667	3523	3622	3588	2847	3251
3.38	5770	6011	5904	5560	5633				3.38	3509	3576	3560	2815	3218
3.38333	5762	5998	5895	5553	5620				3.38333	3497	3532	3530	2785	3189
3.38667	5757	5989	5889	5549	5608				3.38667	3487	3491	3500	2757	3162
3.39	5754	5983	5887	5550	5599				3.39	3477	3456	3470	2733	3139
3.39333	5754	5981	5889	5555	5594				3.39333	3467	3427	3442	2713	3120
3.39667	5754	5984	5895	5563	5593				3.39667	3456	3403	3417	2698	3105
3.4	5755	5992	5907	5574	5597				3.4	3445	3385	3397	2689	3098
3.40333	5756	6004	5922	5587	5605				3.40333	3432	3370	3383	2689	3101
3.40667	5757	6019	5940	5603	5618				3.40667	3419	3361	3377	2698	3115
3.41	5758	6037	5962	5622	5636				3.41	3407	3359	3379	2720	3141
3.41333	5759	6059	5985	5645	5658				3.41333	3399	3374	3390	2753	3180
3.41667	5761	6089	6011	5670	5684				3.41667	3394	3419	3410	2798	3230
3.42	5764	6132	6036	5698	5711				3.42	3395	3512	3439	2856	3289
3.42333	5770	6193	6062	5728	5741				3.42333	3400	3668	3479	2923	3354
3.42667	5777	6274	6087	5759	5771				3.42667	3409	3891	3529	2997	3422
3.43	5786	6373	6111	5790	5802				3.43	3423	4171	3589	3074	3490
3.43333	5798	6480	6134	5821	5833				3.43333	3441	4483	3656	3149	3554
3.43667	5813	6587	6155	5851	5863				3.43667	3462	4798	3726	3216	3610
3.44	5831	6684	6175	5878	5891				3.44	3486	5083	3796	3273	3657
3.44333	5852	6763	6193	5904	5918				3.44333	3512	5314	3861	3317	3693
3.44667	5875	6819	6210	5926	5943				3.44667	3539	5476	3917	3348	3720
3.45	5899	6848	6224	5944	5966				3.45	3566	5560	3962	3365	3737
3.45333	5923	6853	6236	5958	5985				3.45333	3592	5569	3993	3370	3744
3.45667	5946	6836	6245	5969	5999				3.45667	3615	5514	4012	3367	3741
3.46	5967	6802	6253	5977	6009				3.46	3633	5408	4021	3357	3727
3.46333	5986	6757	6259	5981	6013				3.46333	3647	5268	4020	3344	3705
3.46667	6003	6705	6264	5983	6014				3.46667	3654	5110	4011	3329	3677
3.47	6017	6653	6267	5981	6011				3.47	3656	4945	3998	3312	3645
3.47333	6029	6603	6268	5977	6004				3.47333	3653	4785	3981	3294	3612
3.47667	6037	6556	6267	5969	5994				3.47667	3643	4635	3961	3272	3578
3.48	6042	6513	6264	5958	5982				3.48	3627	4497	3940	3247	3545
3.48333	6044	6475	6257	5945	5967				3.48333	3607	4372	3917	3218	3514
3.48667	6043	6440	6247	5929	5950				3.48667	3583	4258	3891	3186	3485
3.49	6039	6409	6234	5912	5932				3.49	3558	4155	3864	3151	3458
3.49333	6032	6381	6219	5895	5915				3.49333	3533	4060	3835	3115	3432
3.49667	6024	6355	6203	5880	5899				3.49667	3508	3971	3804	3077	3407
3.5	6015	6332	6186	5866	5884				3.5	3486	3890	3771	3040	3382
3.50333	6006	6309	6171	5855	5873				3.50333	3466	3816	3737	3004	3357
3.50667	5997	6289	6157	5846	5863				3.50667	3448	3749	3700	2971	3331
3.51	5989	6270	6146	5840	5855				3.51	3432	3690	3663	2944	3304
3.51333	5982	6254	6138	5838	5849				3.51333	3416	3639	3626	2924	3279
3.51667	5978	6241	6134	5842	5846				3.51667	3400	3595	3591	2913	3257
3.52	5974	6235	6137	5854	5848				3.52	3386	3558	3560	2910	3244
3.52333	5973	6235	6149	5875	5859				3.52333	3373	3525	3531	2916	3240
3.52667	5973	6244	6170	5906	5879				3.52667	3362	3497	3507	2932	3248
3.53	5976	6261	6200	5946	5910				3.53	3355	3472	3487	2955	3267
3.53333	5979	6285	6238	5993	5950				3.53333	3351	3451	3471	2986	3296
3.53667	5985	6312	6281	6043	5999				3.53667	3353	3433	3460	3025	3331
3.54	5991	6338	6324	6093	6052				3.54	3359	3420	3454	3070	3372
3.54333	6000	6360	6365	6140	6107				3.54333	3370	3412	3454	3118	3416
3.54667	6009	6376	6401	6181	6160				3.54667	3383	3411	3460	3168	3463
3.55	6021	6386	6430	6217	6209				3.55	3399	3415	3471	3217	3512
3.55333	6033	6389	6452	6247	6251				3.55333	3416	3423	3490	3264	3563
3.55667	6047	6387	6467	6271	6286				3.55667	3434	3436	3517	3306	3616
3.56	6063	6383	6478	6290	6314				3.56	3453	3454	3552	3344	3669
3.56333	6079	6379	6484	6305	6336				3.56333	3475	3476	3594	3377	3720
3.56667	6096	6377	6489	6316	6352				3.56667	3500	3502	3641	3405	3770
3.57	6114	6379	6494	6323	6363				3.57	3529	3531	3690	3426	3815
3.57333	6133	6384	6500	6326	6370				3.57333	3561	3563	3737	3441	3854
3.57667	6153	6395	6508	6326	6374				3.57667	3594	3595	3781	3449	3883
3.58	6174	6409	6517	6323	6377				3.58	3627	3625	3818	3448	3901
3.58333	6196	6428	6527	6319	6377				3.58333	3657	3652	3849	3439	3905
3.58667	6217	6448	6537	6314	6376				3.58667	3682	3675	3871	3422	3896
3.59	6238	6469	6545	6308	6373				3.59	3699	3694	3886	3398	3876
3.59333	6256	6489	6552	6301	6368				3.59333	3710	3708	3893	3370	3847
3.59667	6271	6509	6557	6293	6361				3.59667	3713	3718	3893	3339	3810
3.6	6282	6525	6560	6284	6352				3.6	3709	3723	3887	3308	3769
3.60333	6290	6538	6560	6275	6342				3.60333	3699	3722	3876	3278	3725
3.60667	6295	6547	6560	6268	6333				3.60667	3684	3715	3861	3250	3680
3.61	6296	6550	6557	6262	6325				3.61	3664	3702	3840	3224	3636
3.61333	6294	6548	6553	6259	6316				3.61333	3642	3683	3815	3201	3594
3.61667	6291	6541	6546	6258	6308				3.61667	3618	3657	3785	3180	3552
3.62	6287	6530	6537	6259	6300				3.62	3593	3626	3752	3160	3511
3.62333	6283	6516	6526	6263	6293				3.62333	3570	3593	3716	3142	3472
3.62667	6278	6501	6515	6271	6287				3.62667	3546	3559	3679	3128	3435
3.63	6274	6488	6502	6283	6284				3.63	3521	3526	3640	3119	3401
3.63333	6269	6478	6491	6300	6285				3.63333	3496	3494	3600	3116	3372
3.63667	6264	6472	6480	6322	6292				3.63667	3470	3464	3561	3122	3348
3.64	6260	6470	6471	6348	6303				3.64	3446	3436	3525	3134	3331
3.64333	6256	6470	6465	6375	6320				3.64333	3425	3411	3494	3153	3322
3.64667	6253	6472	6460	6403	6340				3.64667	3406	3389	3469	3177	3324
3.65	6252	6475	6459	6430	6363				3.65	3393	3370	3451	3205	3337
3.65333	6253	6478	6461	6455	6388				3.65333	3385	3356	3440	3236	3363
3.65667	6256	6482	6468	6479	6414				3.65667	3384	3348	3437	3269	3399
3.66	6264	6489	6480	6500	6441				3.66	3392	3347	3443	3305	3446
3.66333	6276	6502	6497	6520	6469				3.66333	3408	3355	3459	3343	3500
3.66667	6294	6529	6521	6541	6497				3.66667	3433	3375	3487	3382	3561
3.67	6318	6576	6553	6562	6526				3.67	3467	3409	3527	3422	3625
3.67333	6348	6647	6594	6585	6556				3.67333	3510	3460	3581	3463	3690
3.67667	6383	6744	6647	6610	6585				3.67667	3560	3531	3649	3502	3753
3.68	6421	6861	6710	6638	6614				3.68	3615	3620	3732	3541	3811
3.68333	6463	6991	6783	6668	6642				3.68333	3674	3724	3828	3579	3862
3.68667	6507	7122	6863	6701	6670				3.68667	3733	3835	3936	3616	3905
3.69	6551	7244	6945	6734	6695				3.69	3790	3949	4050	3650	3939
3.69333	6593	7349	7026	6769	6719				3.69333	3843	4057	4164	3681	3966
3.69667	6633	7434	7099	6802	6742				3.69667	3891	4154	4269	3707	3986
3.7	6669	7495	7165	6835	6765				3.7	3932	4238	4360	3727	4002
3.70333	6701	7536	7219	6863	6787				3.70333	3967	4309	4433	3741	4014
3.70667	6729	7559	7263	6886	6810				3.70667	3995	4366	4486	3747	4022
3.71	6751	7568	7294	6903	6831				3.71	4016	4410	4518	3745	4028
3.71333	6769	7565	7312	6914	6851				3.71333	4029	4442	4531	3736	4030
3.71667	6780	7554	7319	6919	6869				3.71667	4035	4461	4525	3720	4029
3.72	6787	7535	7316	6920	6884				3.72	4032	4468	4505	3702	4027
3.72333	6788	7510	7304	6918	6897				3.72333	4021	4462	4471	3682	4023
3.72667	6785	7482	7287	6916	6908				3.72667	4004	4446	4428	3665	4018
3.73	6779	7450	7265	6911	6917				3.73	3980	4422	4377	3648	4013
3.73333	6771	7416	7242	6903	6923				3.73333	3952	4391	4321	3633	4007
3.73667	6761	7380	7217	6893	6925				3.73667	3922	4354	4264	3618	3999
3.74	6749	7341	7191	6879	6924				3.74	3889	4311	4206	3601	3990
3.74333	6735	7300	7163	6863	6919				3.74333	3855	4262	4150	3584	3979
3.74667	6721	7258	7134	6845	6910				3.74667	3820	4209	4095	3565	3967
3.75	6707	7217	7104	6827	6900				3.75	3785	4154	4043	3545	3954
3.75333	6692	7177	7074	6808	6888				3.75333	3751	4098	3993	3523	3942
3.75667	6678	7139	7044	6791	6877				3.75667	3717	4043	3947	3501	3931
3.76	6665	7104	7014	6776	6868				3.76	3686	3990	3905	3479	3925
3.76333	6653	7070	6985	6762	6860				3.76333	3656	3941	3868	3460	3925
3.76667	6644	7040	6959	6752	6856				3.76667	3632	3895	3837	3446	3932
3.77	6637	7012	6935	6746	6854				3.77	3614	3855	3814	3441	3946
3.77333	6635	6986	6915	6743	6855				3.77333	3605	3821	3800	3443	3966
3.77667	6639	6964	6901	6745	6860				3.77667	3606	3791	3796	3454	3989
3.78	6648	6945	6894	6751	6866				3.78	3617	3767	3803	3471	4015
3.78333	6665	6930	6896	6761	6876				3.78333	3640	3749	3820	3491	4043
3.78667	6688	6919	6906	6776	6887				3.78667	3673	3738	3848	3515	4070
3.79	6717	6914	6925	6793	6900				3.79	3715	3734	3885	3541	4097
3.79333	6751	6914	6952	6811	6915				3.79333	3765	3739	3930	3570	4122
3.79667	6789	6920	6985	6832	6932				3.79667	3819	3754	3980	3599	4145
3.8	6829	6931	7022	6852	6948				3.8	3874	3778	4032	3628	4164
3.80333	6870	6948	7061	6871	6964				3.80333	3928	3812	4085	3654	4180
3.80667	6909	6969	7100	6888	6979				3.80667	3978	3851	4137	3674	4191
3.81	6945	6994	7136	6902	6992				3.81	4021	3894	4185	3685	4196
3.81333	6975	7021	7168	6913	7002				3.81333	4055	3936	4228	3686	4192
3.81667	6999	7047	7194	6920	7010				3.81667	4076	3976	4263	3674	4178
3.82	7015	7073	7214	6924	7014				3.82	4082	4010	4287	3650	4153
3.82333	7023	7096	7227	6924	7015				3.82333	4072	4036	4297	3616	4116
3.82667	7023	7117	7233	6919	7012				3.82667	4049	4053	4290	3572	4069
3.83	7017	7133	7232	6909	7004				3.83	4012	4061	4266	3522	4013
3.83333	7003	7145	7224	6894	6992				3.83333	3963	4058	4224	3467	3949
3.83667	6982	7150	7208	6874	6975				3.83667	3901	4043	4167	3409	3877
3.84	6954	7148	7185	6850	6953				3.84	3827	4014	4096	3348	3799
3.84333	6920	7138	7154	6823	6926				3.84333	3743	3969	4013	3287	3716
3.84667	6880	7120	7117	6795	6896				3.84667	3651	3910	3922	3224	3630
3.85	6837	7094	7074	6767	6864				3.85	3555	3836	3823	3161	3543
3.85333	6791	7062	7029	6742	6831				3.85333	3458	3750	3721	3099	3458
3.85667	6744	7027	6983	6719	6800				3.85667	3362	3656	3620	3038	3376
3.86	6697	6990	6939	6699	6771				3.86	3270	3557	3521	2980	3298
3.86333	6651	6953	6897	6680	6744				3.86333	3182	3459	3426	2928	3226
3.86667	6607	6917	6858	6662	6718				3.86667	3099	3363	3337	2881	3163
3.87	6566	6881	6821	6645	6694				3.87	3022	3273	3254	2839	3108
3.87333	6529	6844	6785	6626	6670				3.87333	2952	3187	3180	2802	3063
3.87667	6494	6806	6751	6607	6648				3.87667	2890	3105	3116	2769	3027
3.88	6464	6767	6718	6587	6626				3.88	2839	3029	3063	2741	3001
3.88333	6436	6728	6687	6566	6606				3.88333	2798	2957	3023	2717	2983
3.88667	6412	6690	6658	6548	6589				3.88667	2770	2890	2996	2699	2974
3.89	6394	6653	6633	6531	6577				3.89	2752	2831	2981	2687	2972
3.89333	6381	6620	6614	6519	6569				3.89333	2746	2779	2976	2680	2978
3.89667	6374	6592	6602	6510	6566				3.89667	2749	2737	2982	2678	2991
3.9	6374	6569	6596	6505	6566				3.9	2761	2707	2995	2678	3007
3.90333	6380	6551	6598	6501	6569				3.90333	2779	2688	3015	2678	3025
3.90667	6391	6541	6605	6497	6572				3.90667	2803	2682	3038	2679	3042
3.91	6406	6536	6617	6493	6574				3.91	2830	2688	3064	2678	3055
3.91333	6424	6538	6632	6486	6574				3.91333	2859	2705	3090	2676	3064
3.91667	6444	6545	6648	6478	6571				3.91667	2888	2732	3115	2671	3067
3.92	6465	6556	6664	6468	6564				3.92	2916	2765	3137	2661	3063
3.92333	6485	6569	6678	6455	6555				3.92333	2941	2802	3156	2645	3052
3.92667	6502	6584	6689	6439	6544				3.92667	2961	2840	3169	2623	3034
3.93	6518	6599	6696	6421	6532				3.93	2977	2879	3175	2595	3009
3.93333	6530	6614	6700	6400	6519				3.93333	2988	2916	3172	2562	2980
3.93667	6539	6628	6700	6378	6507				3.93667	2992	2952	3162	2526	2949
3.94	6545	6642	6697	6354	6495				3.94	2991	2984	3145	2487	2920
3.94333	6547	6654	6689	6331	6482				3.94333	2985	3012	3121	2446	2894
3.94667	6547	6663	6678	6308	6468				3.94667	2972	3036	3090	2404	2874
3.95	6544	6668	6662	6285	6453				3.95	2955	3054	3055	2363	2859
3.95333	6539	6671	6643	6263	6438				3.95333	2936	3065	3017	2324	2846
3.95667	6532	6669	6622	6243	6423				3.95667	2916	3067	2976	2288	2834
3.96	6524	6664	6600	6224	6409				3.96	2896	3060	2936	2256	2820
3.96333	6515	6654	6578	6207	6396				3.96333	2878	3041	2897	2227	2806
3.96667	6505	6641	6556	6192	6384				3.96667	2859	3011	2862	2201	2792
3.97	6496	6624	6536	6178	6374				3.97	2841	2970	2832	2177	2780
3.97333	6486	6604	6517	6167	6366				3.97333	2822	2922	2806	2156	2772
3.97667	6476	6582	6499	6158	6360				3.97667	2802	2870	2784	2140	2768
3.98	6465	6559	6483	6152	6356				3.98	2779	2816	2765	2130	2767
3.98333	6453	6536	6468	6149	6353				3.98333	2755	2765	2749	2129	2769
3.98667	6441	6513	6455	6150	6353				3.98667	2729	2720	2736	2137	2773
3.99	6428	6492	6443	6156	6355				3.99	2703	2682	2727	2153	2780
3.99333	6415	6474	6435	6168	6360				3.99333	2680	2653	2721	2177	2790
3.99667	6402	6458	6429	6184	6369				3.99667	2660	2630	2721	2207	2801
4	6393	6444	6428		6381				4	2646	2615	2726		2813
4.00333	6393	6444	6428		6381				4.00333
4.00667	6393	6444	6428		6381				4.00667
4.01	6393	6444	6428		6381				4.01
4.01333	6393	6444	6428		6381				4.01333
4.01667	6393	6444	6428		6381				4.01667
4.02	6393	6444	6428		6381				4.02
4.02333	6393	6444	6428		6381				4.02333
4.02667	6393	6444	6428		6381				4.02667
4.03	6393	6444	6428		6381				4.03
4.03333	6393	6444	6428		6381				4.03333
4.03667	6393	6444	6428		6381				4.03667
4.04	6393	6444	6428		6381				4.04
4.04333	6393	6444	6428		6381				4.04333
4.04667	6393	6444	6428		6381				4.04667
4.05	6393	6444	6428		6381				4.05
4.05333	6393	6444	6428		6381				4.05333

## Sheet: Suppl Fig 4
Supplementary Fig 4 a						Supplementary Fig 4 b				Supplementary Fig 4 c					Supplementary Fig 4 d
	0h	24h	+ 5 min light				Plk1i Absorption at 250 nm				cPlk1i Absorption at 260 nm					cPlk1i-COOc Absoprtion at 260 nm
Plk1i	1	1.06				Time [min]	0h	24h		Time [min]	0h	24h	light		Time [min]	0h	24h	light
cPlk1i	1	1.04	0.19			0.003333	0	0		0.003333	0	0	0		0.003333	0	0	0
cPlk1i-COOc	1	1.01	0.09			0.006667	0	0		0.006667	0	0	0		0.006667	0	0	0
						0.01	0	0		0.01	0	0	0		0.01	0	0	0
						0.013333	-1	0		0.013333	-1	1	0		0.013333	0	0	0
						0.016667	-5	-1		0.016667	-3	2	0		0.016667	0	-1	1
						0.02	-10	-2		0.02	-5	4	1		0.02	0	-3	3
						0.023333	-18	-3		0.023333	-8	6	2		0.023333	-1	-6	6
						0.026667	-28	-6		0.026667	-11	7	2		0.026667	-2	-10	9
						0.03	-41	-10		0.03	-15	7	1		0.03	-4	-15	11
						0.033333	-56	-16		0.033333	-18	6	0		0.033333	-6	-23	13
						0.036667	-73	-23		0.036667	-22	4	-2		0.036667	-10	-33	13
						0.04	-92	-33		0.04	-27	3	-5		0.04	-16	-45	11
						0.043333	-110	-45		0.043333	-32	1	-9		0.043333	-22	-57	8
						0.046667	-130	-59		0.046667	-38	0	-14		0.046667	-30	-71	4
						0.05	-148	-74		0.05	-43	-1	-18		0.05	-39	-85	0
						0.053333	-166	-91		0.053333	-47	-1	-22		0.053333	-48	-98	-6
						0.056667	-183	-107		0.056667	-50	-1	-25		0.056667	-58	-109	-14
						0.06	-199	-123		0.06	-53	-2	-27		0.06	-67	-117	-22
						0.063333	-214	-137		0.063333	-54	-2	-27		0.063333	-76	-122	-32
						0.066667	-227	-148		0.066667	-54	-4	-24		0.066667	-85	-125	-41
						0.07	-237	-158		0.07	-53	-8	-20		0.07	-94	-124	-50
						0.073333	-244	-164		0.073333	-50	-12	-14		0.073333	-104	-120	-58
						0.076667	-247	-167		0.076667	-46	-18	-8		0.076667	-113	-114	-64
						0.08	-245	-165		0.08	-40	-23	-2		0.08	-123	-107	-69
						0.083333	-240	-161		0.083333	-34	-30	2		0.083333	-133	-99	-73
						0.086667	-232	-152		0.086667	-28	-36	5		0.086667	-144	-92	-74
						0.09	-221	-142		0.09	-23	-43	7		0.09	-154	-85	-73
						0.093333	-209	-130		0.093333	-19	-49	8		0.093333	-164	-80	-72
						0.096667	-198	-119		0.096667	-16	-55	9		0.096667	-172	-76	-69
						0.1	-188	-110		0.1	-14	-60	8		0.1	-179	-75	-64
						0.103333	-180	-103		0.103333	-12	-64	8		0.103333	-183	-75	-59
						0.106667	-173	-99		0.106667	-11	-67	7		0.106667	-186	-77	-53
						0.11	-168	-96		0.11	-10	-70	6		0.11	-186	-80	-46
						0.113333	-163	-95		0.113333	-8	-72	3		0.113333	-184	-83	-39
						0.116667	-158	-96		0.116667	-7	-74	0		0.116667	-180	-87	-32
						0.12	-154	-98		0.12	-6	-76	-2		0.12	-175	-91	-25
						0.123333	-151	-101		0.123333	-6	-76	-7		0.123333	-170	-96	-21
						0.126667	-149	-104		0.126667	-7	-74	-12		0.126667	-164	-101	-17
						0.13	-147	-108		0.13	-8	-71	-19		0.13	-159	-107	-15
						0.133333	-147	-113		0.133333	-11	-64	-26		0.133333	-153	-114	-15
						0.136667	-148	-117		0.136667	-14	-56	-35		0.136667	-149	-120	-17
						0.14	-150	-122		0.14	-18	-46	-43		0.14	-145	-126	-20
						0.143333	-153	-128		0.143333	-22	-35	-52		0.143333	-143	-132	-24
						0.146667	-158	-133		0.146667	-26	-25	-59		0.146667	-140	-136	-29
						0.15	-163	-139		0.15	-29	-15	-66		0.15	-138	-139	-33
						0.153333	-170	-145		0.153333	-32	-7	-71		0.153333	-136	-141	-38
						0.156667	-178	-152		0.156667	-35	-2	-74		0.156667	-133	-142	-43
						0.16	-185	-159		0.16	-37	0	-76		0.16	-130	-143	-47
						0.163333	-190	-165		0.163333	-38	0	-76		0.163333	-128	-144	-52
						0.166667	-194	-171		0.166667	-37	-1	-74		0.166667	-125	-143	-56
						0.17	-196	-175		0.17	-35	-3	-71		0.17	-123	-141	-60
						0.173333	-195	-177		0.173333	-30	-4	-66		0.173333	-122	-136	-64
						0.176667	-190	-174		0.176667	-19	4	-58		0.176667	-121	-129	-68
						0.18	-173	-159		0.18	15	48	-47		0.18	-119	-119	-72
						0.183333	-115	-101		0.183333	121	192	-21		0.183333	-109	-99	-71
						0.186667	56	68		0.186667	380	542	49		0.186667	-65	-49	-58
						0.19	456	473		0.19	905	1228	242		0.19	74	82	-8
						0.193333	1222	1259		0.193333	1809	2377	682		0.193333	416	381	121
						0.196667	2486	2567		0.196667	3240	4149	1529		0.196667	1082	951	390
						0.2	4435	4563		0.2	5512	6877	2970		0.2	2197	1893	863
						0.203333	7454	7581		0.203333	9149	11112	5309		0.203333	3937	3307	1604
						0.206667	12105	12151		0.206667	14625	17335	9094		0.206667	6668	5392	2711
						0.21	18770	18715		0.21	21965	25559	14979		0.21	10917	8514	4371
						0.213333	27289	27232		0.213333	30659	35228	23276		0.213333	17038	13056	6850
						0.216667	36975	37106		0.216667	39938	45483	33638		0.216667	24877	19110	10329
						0.22	46954	47466		0.22	49137	55535	45187		0.22	33793	26330	14723
						0.223333	56525	57530		0.223333	57884	64890	56913		0.223333	42985	34086	19669
						0.226667	65322	66807		0.226667	66063	73357	68027		0.226667	51825	41769	24716
						0.23	73266	75091		0.23	73652	80923	78063		0.23	60009	49000	29530
						0.233333	80401	82346		0.233333	80570	87617	86775		0.233333	67494	55665	33984
						0.236667	86749	88602		0.236667	86627	93420	93992		0.236667	74340	61812	38093
						0.24	92228	93871		0.24	91547	98234	99537		0.24	80551	67493	41893
						0.243333	96651	98106		0.243333	95041	101882	103243		0.243333	86014	72669	45357
						0.246667	99779	101188		0.246667	96885	104157	104990		0.246667	90502	77178	48382
						0.25	101393	102964		0.25	96966	104885	104757		0.25	93749	80783	50825
						0.253333	101362	103302		0.253333	95310	103986	102639		0.253333	95524	83239	52548
						0.256667	99677	102154		0.256667	92073	101506	98845		0.256667	95693	84371	53457
						0.26	96456	99589		0.26	87515	97633	93670		0.26	94255	84117	53518
						0.263333	91929	95800		0.263333	81973	92667	87468		0.263333	91334	82554	52769
						0.266667	86410	91089		0.266667	75861	86994	80619		0.266667	87163	79891	51335
						0.27	80305	85868		0.27	69726	81083	73546		0.27	82057	76436	49465
						0.273333	74181	80710		0.273333	64281	75516	66768		0.273333	76432	72596	47553
						0.276667	68834	76372		0.276667	60296	70977	60923		0.276667	70877	68887	46043
						0.28	65176	73632		0.28	58319	68066	56643		0.28	66196	65891	45251
						0.283333	63909	72965		0.283333	58415	67044	54304		0.283333	63241	64087	45207
						0.286667	65171	74280		0.286667	60105	67673	53834		0.286667	62563	63624	45646
						0.29	68428	76909		0.29	62536	69280	54715		0.29	64119	64231	46124
						0.293333	72644	79842		0.293333	64755	70977	56160		0.293333	67246	65303	46182
						0.296667	76613	82038		0.296667	65953	71924	57356		0.296667	70895	66116	45469
						0.3	79279	82683		0.3	65618	71516	57658		0.3	73963	66036	43812
						0.303333	79932	81326		0.303333	63583	69472	56688		0.303333	75565	64659	41220
						0.306667	78283	77907		0.306667	59989	65829	54357		0.306667	75183	61857	37856
						0.31	74430	72693		0.31	55202	60875	50822		0.31	72697	57764	33982
						0.313333	68773	66173		0.313333	49702	55053	46405		0.313333	68334	52702	29895
						0.316667	61889	58927		0.316667	43973	48848	41500		0.316667	62561	47087	25865
						0.32	54412	51513		0.32	38426	42706	36490		0.32	55960	41345	22106
						0.323333	46926	44395		0.323333	33354	36973	31693		0.323333	49108	35833	18753
						0.326667	39903	37898		0.326667	28921	31875	27332		0.326667	42492	30807	15872
						0.33	33665	32212		0.33	25185	27515	23531		0.33	36463	26413	13473
						0.333333	28391	27403		0.333333	22125	23899	20327		0.333333	31226	22692	11527
						0.336667	24137	23448		0.336667	19678	20965	17692		0.336667	26854	19615	9986
						0.34	20872	20262		0.34	17769	18608	15560		0.34	23319	17107	8795
						0.343333	18508	17728		0.343333	16344	16710	13843		0.343333	20531	15071	7918
						0.346667	16939	15728		0.346667	15395	15162	12456		0.346667	18372	13416	7350
						0.35	16080	14160		0.35	14973	13879	11327		0.35	16725	12069	7133
						0.353333	15891	12962		0.353333	15162	12810	10419		0.353333	15511	10997	7327
						0.356667	16388	12117		0.356667	16030	11945	9743		0.356667	14708	10207	7962
						0.36	17598	11647		0.36	17543	11309	9361		0.36	14361	9745	8988
						0.363333	19492	11591		0.363333	19529	10953	9354		0.363333	14564	9674	10266
						0.366667	21917	11976		0.366667	21690	10939	9785		0.366667	15401	10035	11595
						0.37	24590	12789		0.37	23679	11312	10657		0.37	16888	10828	12771
						0.373333	27144	13958		0.373333	25178	12077	11899		0.373333	18919	11989	13632
						0.376667	29215	15362		0.376667	25963	13187	13367		0.376667	21256	13396	14085
						0.38	30514	16847		0.38	25935	14540	14876		0.38	23572	14879	14110
						0.383333	30878	18248		0.383333	25110	15992	16228		0.383333	25525	16245	13746
						0.386667	30274	19414		0.386667	23600	17389	17251		0.386667	26835	17318	13072
						0.39	28790	20220		0.39	21573	18582	17827		0.39	27332	17964	12180
						0.393333	26596	20585		0.393333	19222	19449	17907		0.393333	26965	18113	11168
						0.396667	23908	20475		0.396667	16736	19908	17509		0.396667	25796	17759	10118
						0.4	20950	19909		0.4	14280	19918	16707		0.4	23965	16953	9096
						0.403333	17930	18946		0.403333	11979	19490	15610		0.403333	21657	15789	8151
						0.406667	15020	17679		0.406667	9923	18678	14345		0.406667	19073	14384	7312
						0.41	12347	16217		0.41	8159	17567	13038		0.41	16399	12864	6592
						0.413333	9994	14675		0.413333	6705	16263	11798		0.413333	13793	11350	5992
						0.416667	7997	13159		0.416667	5553	14879	10707		0.416667	11378	9948	5505
						0.42	6364	11758		0.42	4679	13519	9817		0.42	9233	8744	5120
						0.423333	5072	10537		0.423333	4054	12274	9149		0.423333	7407	7798	4824
						0.426667	4086	9535		0.426667	3650	11208	8695		0.426667	5922	7147	4604
						0.43	3358	8769		0.43	3440	10359	8428		0.43	4782	6801	4449
						0.433333	2844	8231		0.433333	3406	9740	8309		0.433333	3984	6747	4351
						0.436667	2500	7898		0.436667	3532	9340	8289		0.436667	3520	6953	4299
						0.44	2290	7734		0.44	3804	9134	8324		0.44	3377	7367	4287
						0.443333	2189	7701		0.443333	4204	9085	8372		0.443333	3537	7929	4306
						0.446667	2180	7756		0.446667	4708	9156	8405		0.446667	3967	8569	4345
						0.45	2261	7862		0.45	5283	9311	8403		0.45	4621	9219	4393
						0.453333	2434	7988		0.453333	5894	9522	8358		0.453333	5441	9818	4439
						0.456667	2709	8109		0.456667	6502	9766	8270		0.456667	6356	10309	4471
						0.46	3093	8209		0.46	7068	10023	8146		0.46	7290	10650	4479
						0.463333	3586	8275		0.463333	7558	10276	7990		0.463333	8172	10810	4456
						0.466667	4183	8302		0.466667	7944	10504	7803		0.466667	8936	10776	4396
						0.47	4862	8285		0.47	8206	10687	7583		0.47	9534	10547	4297
						0.473333	5592	8227		0.473333	8336	10800	7326		0.473333	9933	10138	4159
						0.476667	6336	8129		0.476667	8332	10821	7026		0.476667	10119	9574	3984
						0.48	7050	8001		0.48	8202	10729	6679		0.48	10096	8886	3777
						0.483333	7692	7848		0.483333	7961	10508	6284		0.483333	9878	8111	3545
						0.486667	8227	7680		0.486667	7627	10151	5846		0.486667	9494	7288	3293
						0.49	8625	7498		0.49	7221	9662	5372		0.49	8976	6452	3030
						0.493333	8872	7301		0.493333	6765	9055	4874		0.493333	8360	5633	2761
						0.496667	8960	7084		0.496667	6280	8350	4367		0.496667	7682	4855	2494
						0.5	8893	6839		0.5	5785	7577	3865		0.5	6975	4136	2234
						0.503333	8685	6558		0.503333	5297	6767	3381		0.503333	6266	3488	1986
						0.506667	8355	6231		0.506667	4830	5949	2928		0.506667	5578	2916	1753
						0.51	7924	5856		0.51	4393	5153	2514		0.51	4927	2421	1540
						0.513333	7418	5431		0.513333	3994	4400	2146		0.513333	4325	2001	1347
						0.516667	6863	4964		0.516667	3636	3709	1825		0.516667	3779	1650	1175
						0.52	6281	4463		0.52	3321	3090	1552		0.52	3291	1361	1025
						0.523333	5692	3943		0.523333	3047	2549	1324		0.523333	2860	1128	897
						0.526667	5114	3421		0.526667	2810	2088	1137		0.526667	2485	942	787
						0.53	4560	2911		0.53	2607	1702	986		0.53	2161	796	695
						0.533333	4040	2430		0.533333	2431	1388	867		0.533333	1882	684	618
						0.536667	3560	1988		0.536667	2277	1137	773		0.536667	1643	598	551
						0.54	3125	1594		0.54	2140	939	700		0.54	1439	534	494
						0.543333	2735	1252		0.543333	2015	787	645		0.543333	1265	488	443
						0.546667	2390	964		0.546667	1899	671	604		0.546667	1117	453	397
						0.55	2087	729		0.55	1788	584	574		0.55	991	428	354
						0.553333	1824	543		0.553333	1682	518	553		0.553333	881	408	313
						0.556667	1596	404		0.556667	1577	468	539		0.556667	785	392	276
						0.56	1401	304		0.56	1474	431	530		0.56	699	377	243
						0.563333	1234	237		0.563333	1373	403	523		0.563333	622	361	214
						0.566667	1091	197		0.566667	1273	381	516		0.566667	551	343	188
						0.57	970	175		0.57	1175	363	509		0.57	485	322	167
						0.573333	866	168		0.573333	1082	347	500		0.573333	423	297	150
						0.576667	777	168		0.576667	992	331	490		0.576667	366	270	136
						0.58	701	172		0.58	909	313	478		0.58	312	240	127
						0.583333	636	176		0.583333	832	293	466		0.583333	264	208	121
						0.586667	581	179		0.586667	762	271	452		0.586667	221	176	120
						0.59	534	180		0.59	699	247	437		0.59	187	144	122
						0.593333	496	177		0.593333	645	221	423		0.593333	160	114	127
						0.596667	464	172		0.596667	598	196	408		0.596667	143	86	135
						0.6	438	165		0.6	560	171	394		0.6	135	61	144
						0.603333	418	156		0.603333	529	150	381		0.603333	136	39	155
						0.606667	403	146		0.606667	506	133	370		0.606667	143	21	166
						0.61	393	137		0.61	490	122	360		0.61	156	6	178
						0.613333	386	130		0.613333	480	117	353		0.613333	173	-3	190
						0.616667	381	127		0.616667	475	119	349		0.616667	192	-9	201
						0.62	379	127		0.62	474	127	348		0.62	214	-12	209
						0.623333	379	132		0.623333	477	140	350		0.623333	237	-10	216
						0.626667	380	142		0.626667	483	157	354		0.626667	261	-5	220
						0.63	381	156		0.63	491	177	360		0.63	285	3	222
						0.633333	382	174		0.633333	501	199	367		0.633333	307	15	222
						0.636667	383	197		0.636667	512	221	375		0.636667	328	30	221
						0.64	383	221		0.64	523	244	383		0.64	346	46	219
						0.643333	383	248		0.643333	533	266	391		0.643333	360	64	216
						0.646667	383	275		0.646667	541	287	399		0.646667	370	81	211
						0.65	384	301		0.65	547	306	407		0.65	377	99	206
						0.653333	385	324		0.653333	551	322	414		0.653333	380	116	200
						0.656667	387	345		0.656667	552	334	420		0.656667	379	133	194
						0.66	390	363		0.66	550	342	425		0.66	374	150	189
						0.663333	392	376		0.663333	547	346	429		0.663333	366	166	186
						0.666667	395	387		0.666667	542	344	433		0.666667	354	181	185
						0.67	395	394		0.67	536	339	437		0.67	340	195	186
						0.673333	395	398		0.673333	529	329	441		0.673333	323	207	189
						0.676667	391	400		0.676667	522	317	446		0.676667	306	215	194
						0.68	386	401		0.68	514	302	450		0.68	288	220	201
						0.683333	379	399		0.683333	506	285	453		0.683333	271	222	211
						0.686667	370	395		0.686667	496	268	454		0.686667	255	220	221
						0.69	360	388		0.69	485	250	454		0.69	241	216	231
						0.693333	349	380		0.693333	471	233	452		0.693333	230	209	241
						0.696667	339	370		0.696667	456	218	449		0.696667	221	200	249
						0.7	330	359		0.7	439	204	445		0.7	216	191	256
						0.703333	323	349		0.703333	423	193	440		0.703333	212	181	262
						0.706667	318	338		0.706667	406	184	434		0.706667	210	172	265
						0.71	315	328		0.71	389	178	427		0.71	210	163	267
						0.713333	312	317		0.713333	372	175	420		0.713333	210	155	268
						0.716667	310	308		0.716667	355	174	412		0.716667	210	148	267
						0.72	307	299		0.72	338	176	404		0.72	211	143	265
						0.723333	304	292		0.723333	321	181	398		0.723333	212	142	263
						0.726667	300	288		0.726667	306	188	393		0.726667	214	146	261
						0.73	294	287		0.73	293	200	391		0.73	217	157	262
						0.733333	287	290		0.733333	283	217	394		0.733333	221	180	265
						0.736667	277	300		0.736667	277	242	405		0.736667	227	215	271
						0.74	267	315		0.74	276	275	426		0.74	236	264	283
						0.743333	256	339		0.743333	282	318	464		0.743333	249	328	302
						0.746667	244	372		0.746667	295	372	521		0.746667	267	408	330
						0.75	234	415		0.75	317	438	600		0.75	293	501	369
						0.753333	225	472		0.753333	348	517	703		0.753333	326	605	420
						0.756667	220	541		0.756667	388	608	829		0.756667	366	717	484
						0.76	219	623		0.76	436	712	975		0.76	412	833	559
						0.763333	223	719		0.763333	490	827	1134		0.763333	461	951	644
						0.766667	233	826		0.766667	547	950	1299		0.766667	513	1067	734
						0.77	248	943		0.77	603	1079	1464		0.77	565	1174	826
						0.773333	271	1065		0.773333	656	1209	1620		0.773333	613	1271	915
						0.776667	302	1189		0.776667	702	1337	1761		0.776667	656	1351	995
						0.78	340	1310		0.78	739	1458	1879		0.78	692	1411	1064
						0.783333	383	1423		0.783333	765	1567	1972		0.783333	717	1450	1119
						0.786667	431	1525		0.786667	780	1661	2036		0.786667	732	1467	1158
						0.79	481	1610		0.79	785	1735	2071		0.79	735	1463	1182
						0.793333	530	1678		0.793333	781	1787	2077		0.793333	729	1440	1190
						0.796667	577	1725		0.796667	769	1817	2058		0.796667	715	1400	1186
						0.8	619	1749		0.8	751	1824	2018		0.8	694	1348	1170
						0.803333	655	1750		0.803333	728	1809	1960		0.803333	669	1286	1146
						0.806667	683	1730		0.806667	702	1775	1891		0.806667	640	1217	1116
						0.81	701	1690		0.81	675	1724	1815		0.81	611	1144	1083
						0.813333	710	1632		0.813333	645	1660	1734		0.813333	581	1069	1047
						0.816667	711	1561		0.816667	615	1586	1652		0.816667	554	994	1009
						0.82	704	1481		0.82	584	1508	1572		0.82	529	920	971
						0.823333	690	1395		0.823333	553	1428	1497		0.823333	508	848	933
						0.826667	669	1308		0.826667	523	1349	1427		0.826667	491	780	895
						0.83	644	1222		0.83	494	1274	1364		0.83	477	717	859
						0.833333	614	1140		0.833333	467	1204	1309		0.833333	466	659	825
						0.836667	582	1064		0.836667	443	1141	1261		0.836667	456	607	794
						0.84	549	994		0.84	422	1086	1220		0.84	448	562	766
						0.843333	515	931		0.843333	405	1039	1186		0.843333	439	523	741
						0.846667	482	875		0.846667	392	1001	1158		0.846667	430	491	718
						0.85	450	826		0.85	383	970	1134		0.85	421	465	698
						0.853333	420	783		0.853333	376	947	1113		0.853333	412	447	679
						0.856667	393	746		0.856667	372	929	1096		0.856667	402	437	661
						0.86	367	717		0.86	370	917	1081		0.86	392	440	643
						0.863333	344	695		0.863333	370	911	1070		0.863333	380	458	625
						0.866667	323	681		0.866667	371	913	1065		0.866667	367	498	606
						0.87	303	677		0.87	373	928	1070		0.87	354	568	587
						0.873333	286	685		0.873333	374	963	1089		0.873333	339	678	568
						0.876667	271	709		0.876667	375	1024	1135		0.876667	324	840	548
						0.88	258	754		0.88	375	1125	1224		0.88	308	1067	529
						0.883333	247	828		0.883333	374	1276	1382		0.883333	293	1374	509
						0.886667	238	943		0.886667	371	1491	1642		0.886667	279	1777	489
						0.89	230	1109		0.89	366	1782	2041		0.89	265	2291	468
						0.893333	224	1344		0.893333	358	2162	2617		0.893333	251	2931	446
						0.896667	218	1664		0.896667	348	2644	3398		0.896667	236	3710	425
						0.9	212	2093		0.9	333	3240	4401		0.9	220	4632	404
						0.903333	204	2654		0.903333	314	3966	5622		0.903333	203	5696	386
						0.906667	194	3371		0.906667	290	4833	7039		0.906667	184	6889	374
						0.91	181	4264		0.91	261	5852	8610		0.91	164	8190	375
						0.913333	163	5347		0.913333	228	7026	10281		0.913333	142	9568	401
						0.916667	141	6621		0.916667	191	8350	11985		0.916667	121	10984	472
						0.92	113	8077		0.92	150	9809	13655		0.92	102	12395	616
						0.923333	78	9688		0.923333	109	11375	15224		0.923333	91	13756	867
						0.926667	38	11416		0.926667	72	13014	16634		0.926667	95	15027	1261
						0.93	-8	13213		0.93	51	14682	17838		0.93	129	16169	1829
						0.933333	-60	15022		0.933333	64	16332	18802		0.933333	221	17153	2589
						0.936667	-116	16785		0.936667	143	17913	19506		0.936667	408	17959	3543
						0.94	-176	18443		0.94	333	19380	19947		0.94	742	18574	4674
						0.943333	-237	19947		0.943333	688	20691	20131		0.943333	1282	18993	5945
						0.946667	-297	21254		0.946667	1268	21811	20076		0.946667	2086	19218	7306
						0.95	-356	22334		0.95	2127	22716	19807		0.95	3200	19257	8692
						0.953333	-413	23166		0.953333	3301	23389	19354		0.953333	4650	19121	10038
						0.956667	-463	23741		0.956667	4805	23821	18749		0.956667	6434	18825	11278
						0.96	-504	24057		0.96	6624	24015	18024		0.96	8520	18384	12353
						0.963333	-525	24123		0.963333	8712	23976	17212		0.963333	10849	17818	13219
						0.966667	-508	23954		0.966667	10997	23718	16342		0.966667	13338	17145	13842
						0.97	-416	23567		0.97	13388	23260	15441		0.97	15888	16383	14208
						0.973333	-194	22988		0.973333	15780	22623	14533		0.973333	18395	15551	14314
						0.976667	233	22241		0.976667	18069	21834	13637		0.976667	20754	14667	14174
						0.98	952	21355		0.98	20158	20918	12772		0.98	22872	13746	13810
						0.983333	2041	20357		0.983333	21963	19903	11951		0.983333	24672	12807	13253
						0.986667	3558	19276		0.986667	23422	18815	11188		0.986667	26097	11864	12539
						0.99	5526	18138		0.99	24494	17681	10494		0.99	27114	10933	11707
						0.993333	7922	16970		0.993333	25159	16525	9876		0.993333	27713	10026	10794
						0.996667	10680	15794		0.996667	25421	15374	9344		0.996667	27906	9157	9838
						1	13694	14632		1	25300	14248	8902		1	27721	8338	8871
						1.00333	16826	13504		1.00333	24834	13169	8557		1.00333	27202	7579	7922
						1.00667	19926	12426		1.00667	24067	12152	8311		1.00667	26401	6890	7012
						1.01	22842	11409		1.01	23054	11214	8164		1.01	25376	6280	6159
						1.01333	25435	10464		1.01333	21851	10367	8114		1.01333	24189	5755	5373
						1.01667	27594	9596		1.01667	20516	9619	8151		1.01667	22899	5323	4661
						1.02	29237	8807		1.02	19103	8976	8259		1.02	21565	4986	4022
						1.02333	30320	8095		1.02333	17667	8438	8412		1.02333	20238	4750	3455
						1.02667	30835	7454		1.02667	16258	8002	8577		1.02667	18964	4614	2957
						1.03	30803	6874		1.03	14922	7660	8714		1.03	17781	4578	2519
						1.03333	30273	6341		1.03333	13698	7399	8784		1.03333	16719	4640	2137
						1.03667	29313	5845		1.03667	12623	7202	8751		1.03667	15799	4791	1803
						1.04	28003	5372		1.04	11723	7048	8592		1.04	15033	5021	1513
						1.04333	26434	4913		1.04333	11016	6919	8296		1.04333	14419	5310	1266
						1.04667	24693	4464		1.04667	10508	6792	7865		1.04667	13945	5633	1065
						1.05	22867	4021		1.05	10191	6649	7316		1.05	13583	5963	921
						1.05333	21038	3587		1.05333	10038	6473	6674		1.05333	13295	6267	854
						1.05667	19275	3165		1.05667	10008	6250	5969		1.05667	13031	6514	892
						1.06	17632	2759		1.06	10048	5970	5234		1.06	12739	6677	1070
						1.06333	16148	2373		1.06333	10096	5629	4500		1.06333	12372	6731	1416
						1.06667	14841	2011		1.06667	10092	5229	3796		1.06667	11889	6662	1948
						1.07	13708	1677		1.07	9982	4778	3141		1.07	11270	6462	2659
						1.07333	12727	1372		1.07333	9728	4287	2551		1.07333	10509	6137	3512
						1.07667	11863	1098		1.07667	9313	3771	2036		1.07667	9619	5700	4443
						1.08	11072	854		1.08	8739	3247	1599		1.08	8630	5172	5370
						1.08333	10311	640		1.08333	8024	2731	1239		1.08333	7578	4583	6207
						1.08667	9546	454		1.08667	7201	2238	950		1.08667	6506	3962	6879
						1.09	8753	294		1.09	6309	1780	727		1.09	5451	3336	7330
						1.09333	7927	158		1.09333	5391	1366	559		1.09333	4449	2732	7530
						1.09667	7074	44		1.09667	4486	1001	438		1.09667	3524	2170	7475
						1.1	6208	-49		1.1	3627	688	355		1.1	2697	1663	7186
						1.10333	5350	-123		1.10333	2840	427	301		1.10333	1976	1219	6701
						1.10667	4521	-181		1.10667	2142	215	267		1.10667	1366	843	6069
						1.11	3742	-224		1.11	1542	49	249		1.11	863	533	5343
						1.11333	3027	-255		1.11333	1041	-75	242		1.11333	460	285	4576
						1.11667	2385	-276		1.11667	634	-166	242		1.11667	147	93	3812
						1.12	1822	-289		1.12	314	-229	246		1.12	-88	-50	3090
						1.12333	1339	-295		1.12333	70	-269	253		1.12333	-260	-154	2435
						1.12667	933	-297		1.12667	-111	-292	259		1.12667	-380	-224	1864
						1.13	600	-296		1.13	-243	-300	264		1.13	-460	-270	1385
						1.13333	331	-292		1.13333	-335	-296	267		1.13333	-510	-296	998
						1.13667	120	-285		1.13667	-398	-285	270		1.13667	-539	-309	697
						1.14	-42	-276		1.14	-441	-266	272		1.14	-554	-313	472
						1.14333	-165	-266		1.14333	-468	-243	275		1.14333	-561	-311	313
						1.14667	-255	-256		1.14667	-485	-218	280		1.14667	-562	-306	208
						1.15	-321	-246		1.15	-494	-191	287		1.15	-560	-297	146
						1.15333	-369	-236		1.15333	-494	-164	297		1.15333	-555	-288	116
						1.15667	-404	-226		1.15667	-486	-138	312		1.15667	-547	-276	110
						1.16	-428	-214		1.16	-469	-112	333		1.16	-534	-262	121
						1.16333	-445	-199		1.16333	-444	-87	359		1.16333	-515	-245	144
						1.16667	-455	-180		1.16667	-410	-62	390		1.16667	-489	-225	174
						1.17	-456	-156		1.17	-370	-36	426		1.17	-456	-202	209
						1.17333	-447	-129		1.17333	-327	-9	466		1.17333	-419	-176	246
						1.17667	-428	-100		1.17667	-285	18	508		1.17667	-380	-148	283
						1.18	-401	-69		1.18	-245	47	550		1.18	-341	-120	319
						1.18333	-369	-39		1.18333	-211	75	591		1.18333	-304	-91	351
						1.18667	-333	-10		1.18667	-182	101	628		1.18667	-270	-64	379
						1.19	-297	17		1.19	-159	122	661		1.19	-242	-38	403
						1.19333	-264	43		1.19333	-140	138	688		1.19333	-220	-14	423
						1.19667	-234	67		1.19667	-126	150	710		1.19667	-204	5	440
						1.2	-210	88		1.2	-116	157	726		1.2	-194	24	455
						1.20333	-192	107		1.20333	-110	162	738		1.20333	-190	39	468
						1.20667	-178	124		1.20667	-107	164	745		1.20667	-190	51	481
						1.21	-170	138		1.21	-107	165	749		1.21	-194	59	494
						1.21333	-164	149		1.21333	-108	164	750		1.21333	-201	65	508
						1.21667	-161	157		1.21667	-110	161	748		1.21667	-208	67	520
						1.22	-158	161		1.22	-112	156	743		1.22	-215	69	531
						1.22333	-155	162		1.22333	-114	149	734		1.22333	-222	69	540
						1.22667	-151	160		1.22667	-117	140	722		1.22667	-229	70	545
						1.23	-146	157		1.23	-121	130	709		1.23	-234	70	547
						1.23333	-140	152		1.23333	-127	121	695		1.23333	-238	70	546
						1.23667	-134	147		1.23667	-134	114	682		1.23667	-241	69	543
						1.24	-129	144		1.24	-142	109	672		1.24	-242	68	540
						1.24333	-125	143		1.24333	-150	108	665		1.24333	-242	67	537
						1.24667	-120	148		1.24667	-156	112	662		1.24667	-241	67	535
						1.25	-117	158		1.25	-161	120	662		1.25	-239	68	535
						1.25333	-114	175		1.25333	-165	133	666		1.25333	-235	71	537
						1.25667	-112	198		1.25667	-167	150	674		1.25667	-231	78	542
						1.26	-110	225		1.26	-167	171	685		1.26	-226	87	550
						1.26333	-107	256		1.26333	-166	195	700		1.26333	-220	98	560
						1.26667	-104	289		1.26667	-163	220	716		1.26667	-214	111	573
						1.27	-99	320		1.27	-157	245	735		1.27	-206	126	587
						1.27333	-95	349		1.27333	-148	269	755		1.27333	-197	140	601
						1.27667	-90	373		1.27667	-135	290	775		1.27667	-185	154	615
						1.28	-85	391		1.28	-118	309	797		1.28	-171	167	629
						1.28333	-78	403		1.28333	-99	325	820		1.28333	-154	180	643
						1.28667	-70	408		1.28667	-79	340	844		1.28667	-134	194	658
						1.29	-60	409		1.29	-57	354	871		1.29	-111	210	674
						1.29333	-48	405		1.29333	-34	367	900		1.29333	-88	227	693
						1.29667	-33	398		1.29667	-10	380	932		1.29667	-63	245	714
						1.3	-17	389		1.3	12	392	966		1.3	-38	265	738
						1.30333	0	379		1.30333	35	406	1001		1.30333	-15	284	764
						1.30667	18	369		1.30667	57	421	1034		1.30667	5	305	790
						1.31	38	359		1.31	76	436	1065		1.31	24	325	816
						1.31333	59	350		1.31333	93	450	1090		1.31333	40	346	839
						1.31667	81	341		1.31667	108	460	1110		1.31667	53	367	859
						1.32	103	333		1.32	120	466	1123		1.32	63	387	876
						1.32333	123	324		1.32333	131	467	1131		1.32333	71	406	888
						1.32667	141	316		1.32667	141	463	1134		1.32667	77	424	896
						1.33	156	308		1.33	152	454	1134		1.33	82	439	901
						1.33333	170	300		1.33333	164	441	1132		1.33333	87	450	905
						1.33667	182	292		1.33667	176	426	1129		1.33667	91	459	909
						1.34	193	282		1.34	190	409	1126		1.34	95	465	915
						1.34333	203	272		1.34333	202	392	1125		1.34333	100	469	924
						1.34667	213	261		1.34667	213	376	1124		1.34667	106	471	936
						1.35	221	249		1.35	220	362	1124		1.35	111	472	950
						1.35333	227	238		1.35333	224	349	1126		1.35333	115	471	968
						1.35667	230	227		1.35667	224	339	1129		1.35667	117	469	986
						1.36	230	217		1.36	221	332	1133		1.36	118	464	1006
						1.36333	227	210		1.36333	216	328	1139		1.36333	117	457	1025
						1.36667	221	203		1.36667	208	327	1146		1.36667	115	448	1044
						1.37	213	199		1.37	199	330	1155		1.37	112	437	1062
						1.37333	203	196		1.37333	190	336	1165		1.37333	109	427	1078
						1.37667	193	195		1.37667	183	344	1176		1.37667	105	417	1093
						1.38	183	196		1.38	178	357	1190		1.38	103	409	1107
						1.38333	176	200		1.38333	176	372	1207		1.38333	101	403	1119
						1.38667	170	206		1.38667	177	392	1227		1.38667	102	398	1130
						1.39	167	216		1.39	181	415	1252		1.39	104	396	1141
						1.39333	166	229		1.39333	187	444	1282		1.39333	107	396	1153
						1.39667	168	245		1.39667	195	478	1317		1.39667	113	398	1166
						1.4	171	266		1.4	203	518	1357		1.4	119	403	1181
						1.40333	176	293		1.40333	210	563	1402		1.40333	126	411	1197
						1.40667	182	325		1.40667	218	610	1451		1.40667	133	424	1213
						1.41	190	364		1.41	226	657	1502		1.41	141	443	1229
						1.41333	198	407		1.41333	235	702	1553		1.41333	149	466	1246
						1.41667	206	451		1.41667	248	740	1600		1.41667	158	494	1262
						1.42	216	494		1.42	266	769	1641		1.42	170	525	1277
						1.42333	230	532		1.42333	290	790	1674		1.42333	186	558	1292
						1.42667	249	564		1.42667	321	800	1700		1.42667	208	589	1308
						1.43	275	588		1.43	356	801	1719		1.43	235	619	1325
						1.43333	310	603		1.43333	395	794	1731		1.43333	266	646	1343
						1.43667	353	613		1.43667	434	783	1739		1.43667	299	671	1362
						1.44	401	618		1.44	471	768	1742		1.44	331	693	1383
						1.44333	451	619		1.44333	505	752	1741		1.44333	361	712	1405
						1.44667	501	619		1.44667	534	737	1739		1.44667	388	730	1427
						1.45	548	618		1.45	558	724	1734		1.45	412	746	1448
						1.45333	589	617		1.45333	576	712	1730		1.45333	432	762	1468
						1.45667	622	616		1.45667	590	705	1726		1.45667	451	779	1486
						1.46	648	616		1.46	600	701	1724		1.46	467	797	1502
						1.46333	665	618		1.46333	607	701	1723		1.46333	483	816	1516
						1.46667	673	621		1.46667	613	706	1726		1.46667	497	837	1527
						1.47	675	627		1.47	621	716	1731		1.47	512	859	1536
						1.47333	671	636		1.47333	632	729	1738		1.47333	528	881	1545
						1.47667	665	648		1.47667	646	750	1749		1.47667	545	902	1554
						1.48	660	663		1.48	664	780	1763		1.48	564	921	1564
						1.48333	655	684		1.48333	686	824	1782		1.48333	584	937	1577
						1.48667	654	712		1.48667	710	888	1809		1.48667	605	948	1593
						1.49	657	752		1.49	736	980	1849		1.49	625	955	1614
						1.49333	665	810		1.49333	761	1105	1909		1.49333	644	960	1640
						1.49667	678	894		1.49667	785	1267	1996		1.49667	659	966	1671
						1.5	696	1008		1.5	805	1467	2119		1.5	671	976	1706
						1.50333	719	1159		1.50333	822	1700	2280		1.50333	679	998	1747
						1.50667	744	1350		1.50667	834	1961	2480		1.50667	683	1038	1791
						1.51	772	1578		1.51	841	2236	2717		1.51	683	1105	1840
						1.51333	800	1839		1.51333	844	2512	2984		1.51333	679	1205	1893
						1.51667	828	2120		1.51667	846	2776	3268		1.51667	673	1340	1951
						1.52	857	2410		1.52	852	3014	3559		1.52	668	1511	2019
						1.52333	893	2692		1.52333	870	3216	3839		1.52333	672	1711	2102
						1.52667	944	2954		1.52667	912	3374	4096		1.52667	692	1931	2202
						1.53	1024	3181		1.53	989	3481	4317		1.53	741	2160	2326
						1.53333	1144	3364		1.53333	1110	3537	4491		1.53333	830	2383	2472
						1.53667	1317	3494		1.53667	1278	3542	4612		1.53667	965	2590	2640
						1.54	1544	3570		1.54	1491	3498	4676		1.54	1150	2769	2822
						1.54333	1822	3589		1.54333	1739	3410	4683		1.54333	1381	2912	3011
						1.54667	2138	3554		1.54667	2009	3285	4637		1.54667	1647	3012	3196
						1.55	2473	3470		1.55	2281	3131	4544		1.55	1933	3066	3367
						1.55333	2802	3341		1.55333	2539	2956	4413		1.55333	2222	3075	3518
						1.55667	3102	3178		1.55667	2763	2769	4251		1.55667	2496	3038	3640
						1.56	3348	2988		1.56	2939	2576	4070		1.56	2736	2961	3727
						1.56333	3525	2783		1.56333	3056	2385	3877		1.56333	2929	2849	3776
						1.56667	3621	2571		1.56667	3106	2202	3679		1.56667	3063	2709	3784
						1.57	3633	2361		1.57	3090	2034	3484		1.57	3129	2548	3751
						1.57333	3567	2161		1.57333	3012	1884	3296		1.57333	3127	2375	3681
						1.57667	3434	1976		1.57667	2881	1757	3119		1.57667	3059	2198	3578
						1.58	3251	1812		1.58	2711	1653	2956		1.58	2933	2024	3450
						1.58333	3036	1672		1.58333	2514	1572	2812		1.58333	2762	1859	3307
						1.58667	2809	1559		1.58667	2306	1512	2686		1.58667	2560	1708	3158
						1.59	2584	1471		1.59	2100	1470	2582		1.59	2341	1577	3012
						1.59333	2374	1407		1.59333	1907	1444	2500		1.59333	2119	1466	2876
						1.59667	2190	1364		1.59667	1736	1428	2438		1.59667	1909	1376	2756
						1.6	2034	1339		1.6	1590	1419	2394		1.6	1719	1307	2655
						1.60333	1909	1327		1.60333	1471	1414	2367		1.60333	1556	1255	2573
						1.60667	1812	1326		1.60667	1378	1409	2351		1.60667	1424	1219	2511
						1.61	1740	1334		1.61	1310	1406	2346		1.61	1321	1197	2466
						1.61333	1687	1349		1.61333	1261	1403	2347		1.61333	1247	1185	2436
						1.61667	1649	1373		1.61667	1229	1402	2355		1.61667	1198	1182	2418
						1.62	1620	1408		1.62	1210	1406	2367		1.62	1170	1187	2410
						1.62333	1597	1457		1.62333	1201	1417	2385		1.62333	1156	1197	2410
						1.62667	1577	1519		1.62667	1203	1435	2411		1.62667	1154	1212	2417
						1.63	1560	1593		1.63	1213	1462	2447		1.63	1161	1232	2432
						1.63333	1549	1674		1.63333	1236	1496	2496		1.63333	1175	1259	2453
						1.63667	1548	1757		1.63667	1273	1534	2558		1.63667	1198	1294	2480
						1.64	1566	1834		1.64	1324	1574	2632		1.64	1231	1337	2512
						1.64333	1611	1900		1.64333	1390	1612	2716		1.64333	1279	1387	2547
						1.64667	1685	1951		1.64667	1467	1644	2804		1.64667	1341	1443	2584
						1.65	1789	1983		1.65	1548	1668	2892		1.65	1416	1500	2619
						1.65333	1914	1996		1.65333	1629	1683	2975		1.65333	1501	1554	2654
						1.65667	2048	1994		1.65667	1703	1687	3049		1.65667	1589	1602	2687
						1.66	2177	1978		1.66	1764	1683	3110		1.66	1671	1641	2719
						1.66333	2288	1954		1.66333	1809	1670	3156		1.66333	1740	1668	2750
						1.66667	2369	1924		1.66667	1836	1652	3186		1.66667	1789	1683	2782
						1.67	2414	1892		1.67	1844	1630	3201		1.67	1817	1687	2816
						1.67333	2422	1860		1.67333	1835	1606	3202		1.67333	1822	1681	2851
						1.67667	2394	1830		1.67667	1812	1582	3189		1.67667	1806	1666	2891
						1.68	2336	1804		1.68	1779	1559	3167		1.68	1774	1646	2937
						1.68333	2255	1783		1.68333	1741	1539	3139		1.68333	1731	1623	2990
						1.68667	2159	1767		1.68667	1701	1524	3108		1.68667	1681	1599	3048
						1.69	2056	1756		1.69	1661	1514	3078		1.69	1630	1577	3109
						1.69333	1953	1750		1.69333	1625	1510	3053		1.69333	1580	1557	3169
						1.69667	1856	1747		1.69667	1593	1513	3034		1.69667	1535	1542	3222
						1.7	1769	1747		1.7	1567	1523	3023		1.7	1497	1531	3267
						1.70333	1695	1751		1.70333	1547	1540	3019		1.70333	1467	1526	3304
						1.70667	1636	1756		1.70667	1535	1564	3022		1.70667	1445	1526	3336
						1.71	1592	1765		1.71	1531	1595	3033		1.71	1432	1534	3365
						1.71333	1562	1779		1.71333	1537	1635	3051		1.71333	1426	1549	3396
						1.71667	1547	1798		1.71667	1551	1681	3073		1.71667	1428	1573	3429
						1.72	1546	1823		1.72	1575	1734	3100		1.72	1439	1604	3464
						1.72333	1558	1855		1.72333	1606	1792	3130		1.72333	1457	1642	3496
						1.72667	1583	1891		1.72667	1642	1853	3162		1.72667	1484	1684	3524
						1.73	1620	1932		1.73	1681	1914	3195		1.73	1517	1730	3545
						1.73333	1665	1976		1.73333	1721	1974	3228		1.73333	1556	1776	3560
						1.73667	1718	2022		1.73667	1759	2032	3260		1.73667	1597	1820	3571
						1.74	1774	2069		1.74	1796	2088	3292		1.74	1639	1861	3583
						1.74333	1830	2118		1.74333	1829	2142	3323		1.74333	1678	1898	3605
						1.74667	1885	2168		1.74667	1858	2193	3352		1.74667	1714	1930	3643
						1.75	1936	2218		1.75	1883	2242	3380		1.75	1745	1958	3702
						1.75333	1982	2270		1.75333	1905	2287	3405		1.75333	1771	1981	3780
						1.75667	2023	2325		1.75667	1922	2332	3428		1.75667	1793	2002	3873
						1.76	2059	2383		1.76	1935	2375	3448		1.76	1812	2020	3969
						1.76333	2092	2447		1.76333	1946	2419	3465		1.76333	1827	2037	4060
						1.76667	2121	2517		1.76667	1955	2463	3481		1.76667	1841	2055	4135
						1.77	2149	2593		1.77	1965	2507	3495		1.77	1854	2073	4187
						1.77333	2175	2677		1.77333	1975	2548	3510		1.77333	1869	2092	4212
						1.77667	2201	2767		1.77667	1987	2587	3524		1.77667	1886	2112	4209
						1.78	2228	2864		1.78	2001	2623	3539		1.78	1905	2131	4181
						1.78333	2255	2966		1.78333	2015	2655	3554		1.78333	1927	2151	4135
						1.78667	2284	3072		1.78667	2029	2684	3568		1.78667	1949	2168	4077
						1.79	2312	3178		1.79	2040	2711	3581		1.79	1970	2184	4015
						1.79333	2341	3283		1.79333	2050	2737	3593		1.79333	1989	2198	3957
						1.79667	2370	3384		1.79667	2058	2762	3603		1.79667	2006	2210	3907
						1.8	2396	3479		1.8	2065	2788	3612		1.8	2020	2220	3870
						1.80333	2421	3569		1.80333	2071	2815	3619		1.80333	2032	2229	3849
						1.80667	2444	3652		1.80667	2079	2844	3626		1.80667	2043	2238	3841
						1.81	2463	3730		1.81	2089	2875	3632		1.81	2052	2247	3844
						1.81333	2480	3802		1.81333	2102	2907	3638		1.81333	2061	2257	3854
						1.81667	2495	3871		1.81667	2119	2942	3645		1.81667	2070	2268	3867
						1.82	2507	3938		1.82	2139	2980	3652		1.82	2079	2282	3879
						1.82333	2519	4004		1.82333	2162	3019	3661		1.82333	2090	2299	3889
						1.82667	2531	4075		1.82667	2187	3062	3671		1.82667	2100	2320	3894
						1.83	2544	4153		1.83	2211	3111	3684		1.83	2111	2344	3896
						1.83333	2559	4245		1.83333	2234	3166	3698		1.83333	2123	2370	3895
						1.83667	2574	4356		1.83667	2255	3231	3715		1.83667	2134	2397	3892
						1.84	2591	4490		1.84	2274	3305	3732		1.84	2146	2424	3889
						1.84333	2608	4651		1.84333	2290	3391	3751		1.84333	2158	2450	3885
						1.84667	2626	4841		1.84667	2304	3487	3770		1.84667	2170	2478	3883
						1.85	2644	5058		1.85	2314	3592	3791		1.85	2182	2507	3881
						1.85333	2661	5301		1.85333	2322	3703	3813		1.85333	2193	2540	3879
						1.85667	2679	5567		1.85667	2329	3816	3836		1.85667	2203	2577	3882
						1.86	2698	5858		1.86	2336	3929	3860		1.86	2212	2620	3914
						1.86333	2718	6176		1.86333	2350	4037	3887		1.86333	2221	2674	4056
						1.86667	2741	6522		1.86667	2377	4140	3918		1.86667	2233	2744	4491
						1.87	2768	6893		1.87	2433	4243	3956		1.87	2250	2843	5505
						1.87333	2804	7281		1.87333	2533	4351	4009		1.87333	2282	2985	7416
						1.87667	2856	7668		1.87667	2694	4476	4085		1.87667	2342	3191	10431
						1.88	2932	8034		1.88	2923	4629	4195		1.88	2449	3474	14535
						1.88333	3044	8356		1.88333	3216	4816	4343		1.88333	2620	3838	19454
						1.88667	3201	8617		1.88667	3557	5040	4530		1.88667	2868	4271	24714
						1.89	3410	8801		1.89	3922	5292	4748		1.89	3193	4746	29758
						1.89333	3670	8903		1.89333	4284	5560	4986		1.89333	3578	5228	34059
						1.89667	3972	8920		1.89667	4616	5827	5228		1.89667	3998	5678	37214
						1.9	4301	8860		1.9	4900	6075	5459		1.9	4420	6065	38989
						1.90333	4639	8731		1.90333	5121	6288	5669		1.90333	4812	6362	39329
						1.90667	4969	8547		1.90667	5275	6456	5847		1.90667	5147	6558	38332
						1.91	5275	8324		1.91	5364	6574	5991		1.91	5408	6649	36213
						1.91333	5545	8076		1.91333	5395	6642	6099		1.91333	5585	6645	33255
						1.91667	5772	7817		1.91667	5378	6664	6177		1.91667	5682	6559	29766
						1.92	5950	7559		1.92	5325	6649	6230		1.92	5706	6411	26043
						1.92333	6080	7309		1.92333	5250	6605	6266		1.92333	5672	6220	22343
						1.92667	6164	7073		1.92667	5164	6542	6291		1.92667	5595	6007	18868
						1.93	6205	6854		1.93	5075	6468	6313		1.93	5492	5787	15759
						1.93333	6211	6654		1.93333	4992	6391	6335		1.93333	5377	5575	13097
						1.93667	6190	6471		1.93667	4918	6317	6362		1.93667	5261	5380	10911
						1.94	6148	6307		1.94	4857	6253	6395		1.94	5152	5208	9191
						1.94333	6094	6161		1.94333	4810	6202	6436		1.94333	5057	5065	7897
						1.94667	6034	6033		1.94667	4779	6169	6485		1.94667	4978	4951	6973
						1.95	5974	5923		1.95	4763	6155	6546		1.95	4918	4867	6355
						1.95333	5919	5833		1.95333	4763	6163	6619		1.95333	4876	4812	5978
						1.95667	5874	5763		1.95667	4779	6195	6710		1.95667	4853	4784	5780
						1.96	5842	5716		1.96	4813	6253	6826		1.96	4848	4781	5711
						1.96333	5824	5694		1.96333	4863	6343	6974		1.96333	4862	4802	5727
						1.96667	5825	5702		1.96667	4931	6486	7161		1.96667	4896	4848	5801
						1.97	5845	5748		1.97	5027	6726	7397		1.97	4952	4922	5917
						1.97333	5891	5840		1.97333	5169	7134	7692		1.97333	5034	5031	6073
						1.97667	5981	5989		1.97667	5401	7802	8068		1.97667	5159	5193	6274
						1.98	6157	6207		1.98	5786	8809	8552		1.98	5360	5438	6535
						1.98333	6489	6510		1.98333	6400	10199	9178		1.98333	5692	5812	6871
						1.98667	7075	6925		1.98667	7314	11959	9974		1.98667	6229	6373	7302
						1.99	8011	7503		1.99	8569	14021	10952		1.99	7045	7170	7848
						1.99333	9370	8314		1.99333	10157	16270	12098		1.99333	8192	8232	8520
						1.99667	11170	9434		1.99667	12025	18569	13377		1.99667	9680	9549	9316
						2	13371	10914		2	14075	20778	14735		2	11469	11074	10222
						2.00333	15874	12760		2.00333	16188	22772	16106		2.00333	13472	12727	11206
						2.00667	18539	14927		2.00667	18236	24455	17423		2.00667	15571	14411	12224
						2.01	21207	17320		2.01	20101	25769	18624		2.01	17634	16025	13225
						2.01333	23726	19818		2.01333	21691	26689	19657		2.01333	19537	17479	14161
						2.01667	25968	22286		2.01667	22944	27222	20489		2.01667	21174	18700	14985
						2.02	27836	24597		2.02	23831	27402	21101		2.02	22474	19640	15663
						2.02333	29276	26643		2.02333	24354	27279	21489		2.02333	23401	20276	16173
						2.02667	30270	28346		2.02667	24538	26912	21663		2.02667	23953	20611	16506
						2.03	30833	29660		2.03	24428	26363	21644		2.03	24156	20667	16667
						2.03333	31004	30567		2.03333	24081	25691	21460		2.03333	24062	20482	16667
						2.03667	30839	31077		2.03667	23556	24945	21140		2.03667	23732	20104	16527
						2.04	30402	31223		2.04	22917	24168	20719		2.04	23237	19587	16274
						2.04333	29757	31051		2.04333	22219	23393	20228		2.04333	22644	18983	15933
						2.04667	28963	30618		2.04667	21511	22641	19693		2.04667	22016	18342	15532
						2.05	28073	29986		2.05	20833	21929	19142		2.05	21405	17706	15100
						2.05333	27128	29214		2.05333	20217	21267	18594		2.05333	20850	17111	14663
						2.05667	26162	28362		2.05667	19681	20659	18070		2.05667	20379	16581	14247
						2.06	25200	27480		2.06	19239	20110	17585		2.06	20009	16133	13873
						2.06333	24259	26618		2.06333	18895	19619	17150		2.06333	19747	15776	13555
						2.06667	23351	25815		2.06667	18646	19188	16775		2.06667	19592	15513	13298
						2.07	22485	25110		2.07	18487	18817	16462		2.07	19537	15340	13100
						2.07333	21667	24534		2.07333	18406	18508	16213		2.07333	19569	15251	12954
						2.07667	20901	24111		2.07667	18393	18264	16029		2.07667	19674	15237	12849
						2.08	20192	23856		2.08	18433	18087	15908		2.08	19837	15289	12778
						2.08333	19543	23770		2.08333	18513	17979	15855		2.08333	20040	15393	12735
						2.08667	18956	23845		2.08667	18622	17938	15879		2.08667	20270	15541	12718
						2.09	18433	24060		2.09	18749	17962	15993		2.09	20511	15723	12732
						2.09333	17978	24387		2.09333	18883	18045	16216		2.09333	20750	15933	12787
						2.09667	17592	24790		2.09667	19019	18178	16566		2.09667	20977	16169	12900
						2.1	17272	25230		2.1	19148	18352	17052		2.1	21182	16430	13087
						2.10333	17017	25669		2.10333	19268	18557	17675		2.10333	21362	16714	13360
						2.10667	16818	26071		2.10667	19371	18785	18419		2.10667	21511	17019	13722
						2.11	16671	26406		2.11	19456	19026	19261		2.11	21629	17340	14166
						2.11333	16569	26651		2.11333	19519	19274	20165		2.11333	21713	17671	14676
						2.11667	16509	26790		2.11667	19557	19524	21096		2.11667	21763	18003	15226
						2.12	16485	26816		2.12	19572	19772	22015		2.12	21780	18326	15787
						2.12333	16492	26725		2.12333	19563	20017	22887		2.12333	21765	18632	16329
						2.12667	16523	26520		2.12667	19535	20259	23681		2.12667	21722	18911	16825
						2.13	16569	26211		2.13	19490	20497	24376		2.13	21655	19159	17250
						2.13333	16622	25809		2.13333	19431	20733	24956		2.13333	21567	19370	17590
						2.13667	16675	25331		2.13667	19364	20965	25414		2.13667	21465	19544	17838
						2.14	16726	24795		2.14	19289	21194	25752		2.14	21353	19680	17995
						2.14333	16774	24220		2.14333	19210	21417	25976		2.14333	21238	19779	18068
						2.14667	16822	23626		2.14667	19126	21631	26103		2.14667	21121	19840	18075
						2.15	16872	23030		2.15	19034	21832	26151		2.15	21004	19864	18037
						2.15333	16928	22445		2.15333	18930	22013	26149		2.15333	20886	19851	17987
						2.15667	16991	21884		2.15667	18811	22168	26125		2.15667	20763	19802	17962
						2.16	17062	21355		2.16	18673	22291	26112		2.16	20630	19716	17999
						2.16333	17136	20865		2.16333	18513	22375	26130		2.16333	20482	19596	18122
						2.16667	17209	20416		2.16667	18329	22417	26192		2.16667	20314	19445	18341
						2.17	17275	20011		2.17	18122	22415	26291		2.17	20124	19266	18642
						2.17333	17327	19648		2.17333	17894	22367	26409		2.17333	19908	19065	18993
						2.17667	17358	19328		2.17667	17649	22278	26520		2.17667	19669	18848	19351
						2.18	17364	19050		2.18	17393	22153	26597		2.18	19407	18618	19667
						2.18333	17341	18813		2.18333	17135	21998	26613		2.18333	19127	18381	19899
						2.18667	17290	18613		2.18667	16883	21820	26549		2.18667	18836	18141	20016
						2.19	17211	18451		2.19	16645	21627	26388		2.19	18539	17901	19998
						2.19333	17109	18323		2.19333	16425	21422	26127		2.19333	18243	17664	19844
						2.19667	16992	18229		2.19667	16225	21211	25769		2.19667	17956	17432	19565
						2.2	16866	18165		2.2	16040	20996	25323		2.2	17680	17206	19181
						2.20333	16740	18130		2.20333	15867	20782	24809		2.20333	17419	16986	18718
						2.20667	16621	18121		2.20667	15700	20570	24247		2.20667	17174	16773	18209
						2.21	16512	18137		2.21	15535	20365	23663		2.21	16946	16566	17681
						2.21333	16416	18177		2.21333	15368	20173	23085		2.21333	16733	16365	17162
						2.21667	16332	18239		2.21667	15201	20000	22539		2.21667	16533	16173	16676
						2.22	16261	18324		2.22	15041	19855	22050		2.22	16347	15994	16240
						2.22333	16205	18431		2.22333	14896	19743	21634		2.22333	16173	15830	15865
						2.22667	16171	18560		2.22667	14776	19666	21297		2.22667	16013	15688	15556
						2.23	16168	18711		2.23	14688	19619	21034		2.23	15874	15568	15310
						2.23333	16201	18889		2.23333	14633	19592	20831		2.23333	15763	15471	15117
						2.23667	16272	19093		2.23667	14607	19573	20669		2.23667	15688	15392	14967
						2.24	16375	19321		2.24	14599	19547	20529		2.24	15653	15326	14846
						2.24333	16495	19564		2.24333	14595	19500	20394		2.24333	15655	15264	14741
						2.24667	16616	19809		2.24667	14579	19419	20249		2.24667	15687	15196	14640
						2.25	16718	20037		2.25	14537	19295	20085		2.25	15734	15115	14536
						2.25333	16781	20229		2.25333	14456	19121	19901		2.25333	15780	15012	14419
						2.25667	16788	20366		2.25667	14329	18897	19694		2.25667	15809	14884	14287
						2.26	16726	20430		2.26	14153	18623	19471		2.26	15806	14730	14138
						2.26333	16589	20411		2.26333	13931	18306	19234		2.26333	15759	14549	13972
						2.26667	16377	20303		2.26667	13669	17950	18991		2.26667	15663	14349	13792
						2.27	16094	20105		2.27	13379	17566	18744		2.27	15517	14135	13603
						2.27333	15750	19822		2.27333	13069	17161	18493		2.27333	15324	13915	13409
						2.27667	15357	19465		2.27667	12753	16743	18237		2.27667	15092	13697	13216
						2.28	14926	19046		2.28	12441	16319	17973		2.28	14830	13489	13028
						2.28333	14472	18580		2.28333	12142	15898	17699		2.28333	14548	13294	12850
						2.28667	14008	18080		2.28667	11865	15483	17418		2.28667	14255	13117	12684
						2.29	13544	17562		2.29	11614	15080	17132		2.29	13962	12961	12533
						2.29333	13090	17040		2.29333	11391	14694	16850		2.29333	13676	12824	12396
						2.29667	12652	16525		2.29667	11198	14327	16576		2.29667	13403	12706	12273
						2.3	12237	16027		2.3	11032	13984	16317		2.3	13148	12606	12165
						2.30333	11846	15555		2.30333	10892	13671	16076		2.30333	12912	12521	12070
						2.30667	11481	15117		2.30667	10773	13397	15858		2.30667	12696	12452	11990
						2.31	11142	14719		2.31	10672	13174	15665		2.31	12499	12401	11927
						2.31333	10831	14369		2.31333	10587	13018	15509		2.31333	12319	12377	11891
						2.31667	10545	14076		2.31667	10517	12945	15405		2.31667	12155	12397	11896
						2.32	10285	13846		2.32	10464	12968	15382		2.32	12006	12480	11963
						2.32333	10054	13688		2.32333	10432	13095	15466		2.32333	11871	12651	12120
						2.32667	9854	13600		2.32667	10427	13321	15679		2.32667	11754	12930	12384
						2.33	9691	13580		2.33	10450	13629	16020		2.33	11658	13328	12762
						2.33333	9569	13617		2.33333	10503	13993	16469		2.33333	11588	13841	13239
						2.33667	9490	13694		2.33667	10580	14372	16983		2.33667	11546	14446	13781
						2.34	9453	13788		2.34	10670	14726	17503		2.34	11533	15104	14338
						2.34333	9452	13876		2.34333	10758	15012	17972		2.34333	11543	15764	14857
						2.34667	9476	13931		2.34667	10830	15198	18335		2.34667	11566	16368	15285
						2.35	9512	13934		2.35	10868	15260	18552		2.35	11589	16857	15583
						2.35333	9548	13884		2.35333	10863	15188	18605		2.35333	11598	17185	15724
						2.35667	9571	13838		2.35667	10807	14985	18494		2.35667	11580	17319	15700
						2.36	9593	14023		2.36	10697	14665	18241		2.36	11524	17244	15520
						2.36333	9720	14985		2.36333	10536	14251	17888		2.36333	11424	16966	15205
						2.36667	10324	17687		2.36667	10330	13774	17495		2.36667	11278	16505	14783
						2.37	12198	23395		2.37	10090	13264	17120		2.37	11088	15895	14289
						2.37333	16541	33325		2.37333	9828	12755	16813		2.37333	10861	15181	13760
						2.37667	24694	48218		2.37667	9560	12271	16601		2.37667	10606	14409	13230
						2.38	37751	68040		2.38	9303	11838	16502		2.38	10335	13623	12732
						2.38333	56203	91914		2.38333	9073	11475	16558		2.38333	10062	12865	12295
						2.38667	79740	118253		2.38667	8882	11207	16888		2.38667	9803	12166	11942
						2.39	107234	145036		2.39	8740	11062	17702		2.39	9573	11548	11691
						2.39333	136895	170121		2.39333	8660	11070	19244		2.39333	9383	11021	11547
						2.39667	166551	191548		2.39667	8665	11256	21683		2.39667	9240	10585	11501
						2.4	193952	207762		2.4	8784	11622	25015		2.4	9142	10233	11536
						2.40333	217068	217754		2.40333	9043	12141	29021		2.40333	9080	9952	11624
						2.40667	234305	221114		2.40667	9449	12754	33309		2.40667	9043	9724	11735
						2.41	244650	218003		2.41	9974	13378	37405		2.41	9018	9534	11841
						2.41333	247719	209068		2.41333	10563	13931	40853		2.41333	8993	9368	11917
						2.41667	243732	195317		2.41667	11142	14340	43295		2.41667	8956	9213	11947
						2.42	233426	177979		2.42	11636	14556	44522		2.42	8903	9063	11922
						2.42333	217916	158355		2.42333	11985	14556	44480		2.42333	8827	8913	11844
						2.42667	198542	137702		2.42667	12151	14346	43252		2.42667	8730	8761	11720
						2.43	176716	117129		2.43	12119	13951	41029		2.43	8613	8609	11561
						2.43333	153789	97543		2.43333	11901	13411	38058		2.43333	8480	8458	11382
						2.43667	130953	79613		2.43667	11523	12772	34615		2.43667	8335	8310	11195
						2.44	109178	63772		2.44	11025	12082	30962		2.44	8183	8167	11012
						2.44333	89185	50238		2.44333	10451	11382	27329		2.44333	8028	8031	10837
						2.44667	71447	39044		2.44667	9844	10709	23899		2.44667	7876	7902	10674
						2.45	56208	30083		2.45	9243	10087	20801		2.45	7732	7782	10520
						2.45333	43520	23146		2.45333	8678	9535	18113		2.45333	7598	7671	10376
						2.45667	33285	17965		2.45667	8173	9060	15870		2.45667	7477	7569	10237
						2.46	25289	14243		2.46	7740	8664	14069		2.46	7371	7476	10103
						2.46333	19254	11686		2.46333	7384	8343	12682		2.46333	7281	7392	9973
						2.46667	14865	10021		2.46667	7103	8090	11659		2.46667	7207	7316	9847
						2.47	11804	9008		2.47	6888	7894	10944		2.47	7147	7247	9726
						2.47333	9772	8446		2.47333	6729	7746	10472		2.47333	7098	7185	9609
						2.47667	8501	8176		2.47667	6613	7635	10186		2.47667	7058	7127	9498
						2.48	7765	8078		2.48	6530	7552	10030		2.48	7022	7075	9392
						2.48333	7383	8068		2.48333	6466	7490	9961		2.48333	6988	7027	9293
						2.48667	7215	8088		2.48667	6415	7443	9942		2.48667	6953	6984	9202
						2.49	7159	8104		2.49	6371	7405	9950		2.49	6915	6946	9122
						2.49333	7148	8100		2.49333	6330	7373	9967		2.49333	6875	6914	9056
						2.49667	7140	8070		2.49667	6292	7345	9983		2.49667	6831	6888	9007
						2.5	7113	8015		2.5	6256	7319	9993		2.5	6785	6869	8981
						2.50333	7061	7941		2.50333	6224	7292	9994		2.50333	6739	6856	8978
						2.50667	6984	7855		2.50667	6196	7264	9987		2.50667	6692	6847	8998
						2.51	6890	7761		2.51	6173	7234	9973		2.51	6648	6843	9036
						2.51333	6787	7666		2.51333	6155	7202	9951		2.51333	6608	6841	9087
						2.51667	6684	7574		2.51667	6143	7167	9924		2.51667	6571	6839	9141
						2.52	6588	7487		2.52	6135	7129	9891		2.52	6539	6837	9191
						2.52333	6504	7409		2.52333	6133	7090	9855		2.52333	6512	6834	9231
						2.52667	6433	7345		2.52667	6134	7050	9817		2.52667	6489	6828	9256
						2.53	6379	7297		2.53	6139	7011	9780		2.53	6471	6820	9264
						2.53333	6344	7270		2.53333	6146	6976	9747		2.53333	6456	6810	9257
						2.53667	6333	7265		2.53667	6154	6944	9718		2.53667	6444	6797	9237
						2.54	6350	7279		2.54	6162	6916	9696		2.54	6434	6783	9210
						2.54333	6394	7306		2.54333	6167	6891	9681		2.54333	6427	6768	9181
						2.54667	6462	7339		2.54667	6170	6871	9670		2.54667	6421	6753	9157
						2.55	6544	7367		2.55	6170	6854	9663		2.55	6416	6738	9141
						2.55333	6627	7381		2.55333	6168	6839	9659		2.55333	6411	6724	9138
						2.55667	6700	7377		2.55667	6163	6827	9656		2.55667	6405	6710	9147
						2.56	6753	7351		2.56	6157	6817	9654		2.56	6398	6696	9169
						2.56333	6781	7304		2.56333	6149	6808	9655		2.56333	6391	6683	9203
						2.56667	6782	7239		2.56667	6140	6799	9659		2.56667	6382	6670	9250
						2.57	6757	7159		2.57	6130	6789	9668		2.57	6372	6657	9315
						2.57333	6712	7070		2.57333	6118	6779	9680		2.57333	6361	6644	9399
						2.57667	6653	6977		2.57667	6104	6768	9698		2.57667	6349	6630	9502
						2.58	6585	6883		2.58	6090	6758	9719		2.58	6336	6615	9620
						2.58333	6515	6793		2.58333	6077	6748	9744		2.58333	6321	6598	9741
						2.58667	6448	6712		2.58667	6064	6739	9768		2.58667	6306	6579	9855
						2.59	6389	6641		2.59	6052	6733	9790		2.59	6290	6558	9949
						2.59333	6339	6582		2.59333	6043	6729	9806		2.59333	6272	6535	10016
						2.59667	6300	6535		2.59667	6038	6728	9813		2.59667	6254	6512	10053
						2.6	6270	6500		2.6	6037	6731	9812		2.6	6236	6488	10062
						2.60333	6250	6476		2.60333	6041	6737	9802		2.60333	6220	6466	10051
						2.60667	6238	6462		2.60667	6050	6745	9784		2.60667	6207	6447	10029
						2.61	6233	6456		2.61	6062	6754	9759		2.61	6198	6431	10003
						2.61333	6234	6458		2.61333	6074	6760	9728		2.61333	6194	6417	9978
						2.61667	6238	6466		2.61667	6085	6763	9693		2.61667	6194	6405	9954
						2.62	6245	6479		2.62	6090	6761	9656		2.62	6196	6394	9930
						2.62333	6252	6495		2.62333	6089	6752	9618		2.62333	6199	6382	9902
						2.62667	6260	6512		2.62667	6080	6737	9580		2.62667	6200	6367	9866
						2.63	6266	6530		2.63	6062	6714	9545		2.63	6198	6349	9821
						2.63333	6271	6546		2.63333	6037	6685	9514		2.63333	6192	6328	9764
						2.63667	6273	6559		2.63667	6006	6652	9489		2.63667	6181	6302	9697
						2.64	6272	6568		2.64	5970	6616	9474		2.64	6165	6272	9621
						2.64333	6268	6574		2.64333	5932	6580	9471		2.64333	6146	6240	9539
						2.64667	6258	6575		2.64667	5892	6547	9478		2.64667	6124	6205	9454
						2.65	6244	6571		2.65	5852	6518	9495		2.65	6099	6170	9370
						2.65333	6224	6565		2.65333	5813	6494	9518		2.65333	6072	6138	9289
						2.65667	6199	6556		2.65667	5777	6477	9545		2.65667	6046	6109	9216
						2.66	6170	6548		2.66	5744	6466	9572		2.66	6021	6087	9152
						2.66333	6138	6541		2.66333	5717	6461	9598		2.66333	5999	6072	9102
						2.66667	6103	6536		2.66667	5696	6459	9619		2.66667	5983	6067	9064
						2.67	6068	6533		2.67	5681	6458	9632		2.67	5974	6071	9039
						2.67333	6034	6532		2.67333	5673	6456	9633		2.67333	5973	6083	9023
						2.67667	6002	6530		2.67667	5671	6451	9623		2.67667	5981	6102	9012
						2.68	5971	6526		2.68	5674	6440	9602		2.68	5995	6123	9003
						2.68333	5942	6519		2.68333	5681	6424	9572		2.68333	6015	6145	8993
						2.68667	5915	6508		2.68667	5692	6402	9538		2.68667	6038	6165	8982
						2.69	5887	6492		2.69	5704	6376	9505		2.69	6061	6181	8972
						2.69333	5860	6470		2.69333	5719	6346	9478		2.69333	6083	6194	8967
						2.69667	5833	6444		2.69667	5734	6316	9464		2.69667	6102	6202	8971
						2.7	5805	6413		2.7	5750	6286	9469		2.7	6118	6207	8990
						2.70333	5777	6379		2.70333	5767	6258	9494		2.70333	6132	6209	9028
						2.70667	5750	6344		2.70667	5783	6233	9540		2.70667	6143	6210	9088
						2.71	5724	6309		2.71	5799	6213	9602		2.71	6153	6209	9169
						2.71333	5699	6273		2.71333	5816	6197	9675		2.71333	6163	6209	9267
						2.71667	5679	6239		2.71667	5834	6185	9750		2.71667	6173	6209	9376
						2.72	5664	6204		2.72	5852	6178	9822		2.72	6184	6208	9488
						2.72333	5656	6170		2.72333	5868	6176	9883		2.72333	6198	6207	9594
						2.72667	5654	6137		2.72667	5883	6177	9929		2.72667	6214	6207	9685
						2.73	5658	6104		2.73	5895	6183	9957		2.73	6231	6206	9756
						2.73333	5667	6072		2.73333	5903	6192	9968		2.73333	6247	6206	9809
						2.73667	5681	6040		2.73667	5909	6207	9964		2.73667	6259	6207	9850
						2.74	5697	6010		2.74	5914	6227	9950		2.74	6267	6210	9890
						2.74333	5714	5982		2.74333	5918	6252	9929		2.74333	6270	6220	9938
						2.74667	5733	5955		2.74667	5924	6283	9907		2.74667	6270	6255	10006
						2.75	5755	5932		2.75	5935	6317	9887		2.75	6275	6349	10114
						2.75333	5782	5913		2.75333	5950	6353	9868		2.75333	6305	6569	10297
						2.75667	5824	5899		2.75667	5970	6390	9852		2.75667	6410	7017	10605
						2.76	5892	5893		2.76	5993	6425	9837		2.76	6679	7811	11086
						2.76333	6000	5894		2.76333	6016	6456	9821		2.76333	7229	9057	11763
						2.76667	6158	5904		2.76667	6038	6482	9805		2.76667	8165	10804	12612
						2.77	6369	5923		2.77	6057	6503	9789		2.77	9531	12999	13565
						2.77333	6623	5948		2.77333	6071	6518	9772		2.77333	11272	15489	14521
						2.77667	6902	5980		2.77667	6078	6525	9755		2.77667	13236	18037	15374
						2.78	7179	6014		2.78	6078	6526	9739		2.78	15209	20379	16033
						2.78333	7428	6048		2.78333	6071	6519	9724		2.78333	16972	22273	16439
						2.78667	7625	6081		2.78667	6056	6506	9711		2.78667	18338	23547	16570
						2.79	7756	6111		2.79	6036	6486	9700		2.79	19186	24112	16436
						2.79333	7814	6136		2.79333	6010	6460	9689		2.79333	19468	23968	16078
						2.79667	7799	6156		2.79667	5980	6430	9680		2.79667	19205	23187	15551
						2.8	7719	6171		2.8	5947	6397	9674		2.8	18472	21891	14916
						2.80333	7587	6180		2.80333	5913	6361	9671		2.80333	17374	20230	14232
						2.80667	7416	6185		2.80667	5878	6324	9672		2.80667	16032	18358	13546
						2.81	7221	6186		2.81	5843	6286	9677		2.81	14565	16418	12894
						2.81333	7017	6182		2.81333	5809	6249	9685		2.81333	13080	14530	12300
						2.81667	6814	6177		2.81667	5776	6212	9694		2.81667	11665	12787	11774
						2.82	6624	6170		2.82	5746	6178	9704		2.82	10382	11247	11318
						2.82333	6453	6162		2.82333	5719	6145	9710		2.82333	9270	9943	10929
						2.82667	6305	6153		2.82667	5695	6113	9712		2.82667	8347	8879	10598
						2.83	6182	6145		2.83	5675	6081	9707		2.83	7612	8042	10317
						2.83333	6085	6138		2.83333	5660	6049	9695		2.83333	7050	7407	10079
						2.83667	6012	6131		2.83667	5651	6018	9679		2.83667	6638	6940	9876
						2.84	5958	6124		2.84	5648	5988	9660		2.84	6351	6609	9704
						2.84333	5920	6117		2.84333	5651	5960	9645		2.84333	6162	6383	9558
						2.84667	5893	6110		2.84667	5661	5936	9637		2.84667	6045	6233	9435
						2.85	5873	6102		2.85	5677	5915	9645		2.85	5981	6138	9336
						2.85333	5857	6094		2.85333	5698	5898	9675		2.85333	5953	6081	9258
						2.85667	5843	6086		2.85667	5722	5885	9732		2.85667	5948	6049	9201
						2.86	5829	6077		2.86	5750	5876	9821		2.86	5957	6032	9160
						2.86333	5813	6068		2.86333	5779	5870	9942		2.86333	5973	6025	9135
						2.86667	5797	6057		2.86667	5808	5870	10093		2.86667	5991	6029	9123
						2.87	5780	6044		2.87	5836	5875	10272		2.87	6012	6051	9129
						2.87333	5764	6030		2.87333	5863	5888	10479		2.87333	6035	6107	9165
						2.87667	5748	6013		2.87667	5889	5908	10716		2.87667	6067	6221	9256
						2.88	5734	5994		2.88	5916	5937	10991		2.88	6128	6422	9437
						2.88333	5723	5974		2.88333	5946	5974	11304		2.88333	6252	6734	9747
						2.88667	5716	5954		2.88667	5982	6019	11654		2.88667	6487	7165	10223
						2.89	5711	5933		2.89	6024	6069	12025		2.89	6883	7704	10883
						2.89333	5710	5910		2.89333	6072	6123	12393		2.89333	7467	8315	11740
						2.89667	5713	5887		2.89667	6122	6177	12727		2.89667	8230	8945	12804
						2.9	5719	5862		2.9	6171	6228	12993		2.9	9119	9534	14082
						2.90333	5728	5836		2.90333	6212	6272	13165		2.90333	10050	10026	15563
						2.90667	5739	5809		2.90667	6243	6307	13227		2.90667	10927	10380	17198
						2.91	5753	5784		2.91	6260	6333	13176		2.91	11660	10568	18891
						2.91333	5768	5761		2.91333	6263	6351	13022		2.91333	12183	10586	20507
						2.91667	5784	5740		2.91667	6253	6360	12785		2.91667	12455	10442	21899
						2.92	5800	5722		2.92	6232	6363	12492		2.92	12472	10161	22941
						2.92333	5818	5708		2.92333	6202	6361	12172		2.92333	12251	9775	23545
						2.92667	5836	5700		2.92667	6166	6356	11856		2.92667	11832	9321	23675
						2.93	5855	5696		2.93	6128	6349	11569		2.93	11268	8836	23349
						2.93333	5876	5699		2.93333	6091	6343	11332		2.93333	10610	8357	22634
						2.93667	5898	5707		2.93667	6056	6340	11163		2.93667	9913	7918	21637
						2.94	5921	5720		2.94	6025	6341	11077		2.94	9221	7551	20494
						2.94333	5945	5738		2.94333	6002	6347	11085		2.94333	8570	7281	19348
						2.94667	5967	5758		2.94667	5986	6358	11190		2.94667	7987	7127	18325
						2.95	5986	5780		2.95	5979	6373	11384		2.95	7486	7097	17511
						2.95333	6000	5803		2.95333	5981	6390	11646		2.95333	7078	7186	16935
						2.95667	6009	5824		2.95667	5990	6408	11942		2.95667	6761	7373	16572
						2.96	6010	5844		2.96	6003	6424	12234		2.96	6529	7627	16362
						2.96333	6005	5860		2.96333	6016	6435	12483		2.96333	6372	7908	16228
						2.96667	5993	5873		2.96667	6026	6439	12659		2.96667	6275	8173	16096
						2.97	5974	5882		2.97	6031	6434	12741		2.97	6222	8388	15907
						2.97333	5950	5887		2.97333	6029	6420	12723		2.97333	6197	8525	15625
						2.97667	5921	5888		2.97667	6022	6399	12608		2.97667	6188	8571	15236
						2.98	5891	5886		2.98	6011	6371	12410		2.98	6187	8526	14745
						2.98333	5861	5882		2.98333	5996	6338	12149		2.98333	6187	8398	14171
						2.98667	5831	5875		2.98667	5979	6302	11846		2.98667	6185	8204	13544
						2.99	5804	5866		2.99	5962	6265	11526		2.99	6181	7963	12898
						2.99333	5778	5856		2.99333	5946	6230	11212		2.99333	6176	7696	12262
						2.99667	5753	5845		2.99667	5932	6197	10924		2.99667	6171	7421	11663
						3	5731	5834		3	5923	6169	10679		3	6168	7157	11119
						3.00333	5711	5822		3.00333	5919	6146	10486		3.00333	6167	6914	10640
						3.00667	5693	5809		3.00667	5922	6127	10352		3.00667	6170	6703	10230
						3.01	5676	5793		3.01	5932	6113	10276		3.01	6176	6528	9887
						3.01333	5663	5776		3.01333	5949	6104	10256		3.01333	6186	6390	9608
						3.01667	5653	5756		3.01667	5973	6099	10289		3.01667	6201	6291	9386
						3.02	5646	5735		3.02	6003	6100	10376		3.02	6221	6227	9213
						3.02333	5643	5713		3.02333	6037	6108	10517		3.02333	6249	6197	9082
						3.02667	5644	5690		3.02667	6072	6125	10717		3.02667	6286	6195	8986
						3.03	5648	5668		3.03	6108	6156	10979		3.03	6331	6216	8920
						3.03333	5654	5646		3.03333	6145	6205	11300		3.03333	6384	6253	8876
						3.03667	5664	5625		3.03667	6184	6276	11671		3.03667	6441	6300	8851
						3.04	5677	5605		3.04	6233	6372	12072		3.04	6499	6349	8839
						3.04333	5694	5587		3.04333	6297	6492	12474		3.04333	6552	6395	8837
						3.04667	5716	5571		3.04667	6384	6632	12846		3.04667	6595	6433	8843
						3.05	5742	5558		3.05	6496	6783	13158		3.05	6625	6460	8853
						3.05333	5773	5549		3.05333	6627	6935	13385		3.05333	6641	6474	8865
						3.05667	5808	5543		3.05667	6769	7075	13511		3.05667	6645	6476	8875
						3.06	5844	5541		3.06	6907	7191	13530		3.06	6635	6466	8881
						3.06333	5881	5542		3.06333	7025	7272	13451		3.06333	6616	6446	8881
						3.06667	5917	5548		3.06667	7111	7315	13298		3.06667	6587	6417	8873
						3.07	5949	5558		3.07	7155	7317	13108		3.07	6549	6382	8858
						3.07333	5978	5575		3.07333	7154	7282	12928		3.07333	6506	6344	8838
						3.07667	6004	5597		3.07667	7109	7214	12802		3.07667	6458	6304	8813
						3.08	6025	5625		3.08	7026	7120	12759		3.08	6407	6267	8785
						3.08333	6043	5658		3.08333	6916	7009	12802		3.08333	6358	6234	8756
						3.08667	6059	5696		3.08667	6790	6888	12915		3.08667	6314	6206	8727
						3.09	6074	5736		3.09	6657	6763	13065		3.09	6277	6185	8697
						3.09333	6087	5779		3.09333	6527	6639	13219		3.09333	6249	6169	8668
						3.09667	6099	5822		3.09667	6407	6521	13344		3.09667	6230	6158	8638
						3.1	6109	5864		3.1	6299	6412	13417		3.1	6219	6149	8609
						3.10333	6118	5902		3.10333	6207	6313	13420		3.10333	6214	6140	8581
						3.10667	6125	5935		3.10667	6129	6224	13349		3.10667	6211	6129	8553
						3.11	6128	5962		3.11	6066	6147	13205		3.11	6208	6114	8525
						3.11333	6126	5981		3.11333	6016	6080	12998		3.11333	6202	6094	8497
						3.11667	6117	5993		3.11667	5978	6023	12746		3.11667	6191	6069	8469
						3.12	6103	5997		3.12	5951	5974	12472		3.12	6177	6041	8442
						3.12333	6082	5993		3.12333	5935	5933	12202		3.12333	6159	6010	8418
						3.12667	6055	5984		3.12667	5929	5898	11961		3.12667	6141	5980	8398
						3.13	6025	5969		3.13	5932	5869	11775		3.13	6123	5951	8385
						3.13333	5991	5950		3.13333	5943	5845	11664		3.13333	6110	5928	8381
						3.13667	5954	5929		3.13667	5961	5829	11648		3.13667	6102	5914	8388
						3.14	5917	5906		3.14	5985	5828	11737		3.14	6102	5911	8406
						3.14333	5881	5881		3.14333	6014	5867	11937		3.14333	6115	5923	8435
						3.14667	5847	5854		3.14667	6054	6042	12244		3.14667	6143	5950	8474
						3.15	5816	5827		3.15	6118	6631	12642		3.15	6190	5991	8521
						3.15333	5788	5800		3.15333	6300	8262	13103		3.15333	6255	6043	8573
						3.15667	5763	5772		3.15667	6960	12029	13589		3.15667	6336	6102	8627
						3.16	5741	5746		3.16	8997	19422	14056		3.16	6428	6161	8681
						3.16333	5724	5722		3.16333	13960	31945	14468		3.16333	6524	6214	8730
						3.16667	5710	5699		3.16667	23740	50578	14812		3.16667	6615	6258	8772
						3.17	5702	5678		3.17	39936	75314	15129		3.17	6693	6289	8805
						3.17333	5700	5660		3.17333	63206	105000	15541		3.17333	6751	6308	8829
						3.17667	5704	5643		3.17667	92895	137493	16243		3.17667	6786	6314	8843
						3.18	5714	5629		3.18	127061	170045	17441		3.18	6797	6309	8849
						3.18333	5730	5618		3.18333	162812	199773	19257		3.18333	6786	6296	8849
						3.18667	5751	5611		3.18667	196848	224107	21659		3.18667	6758	6278	8845
						3.19	5777	5608		3.19	226021	241129	24450		3.19	6718	6257	8838
						3.19333	5808	5608		3.19333	247820	249767	27315		3.19333	6671	6235	8830
						3.19667	5842	5614		3.19667	260671	249835	29908		3.19667	6625	6215	8822
						3.2	5881	5624		3.2	264042	241941	31922		3.2	6585	6199	8815
						3.20333	5922	5639		3.20333	258370	227307	33149		3.20333	6554	6188	8811
						3.20667	5966	5657		3.20667	244856	207539	33494		3.20667	6536	6181	8809
						3.21	6010	5677		3.21	225198	184400	32970		3.21	6531	6176	8809
						3.21333	6053	5698		3.21333	201326	159606	31680		3.21333	6537	6173	8811
						3.21667	6092	5719		3.21667	175161	134684	29783		3.21667	6552	6169	8814
						3.22	6127	5738		3.22	148440	110872	27470		3.22	6571	6161	8817
						3.22333	6154	5753		3.22333	122601	89081	24950		3.22333	6588	6148	8817
						3.22667	6173	5763		3.22667	98725	69897	22451		3.22667	6600	6129	8812
						3.23	6183	5767		3.23	77531	53607	20243		3.23	6603	6106	8802
						3.23333	6182	5766		3.23333	59403	40254	18646		3.23333	6596	6078	8786
						3.23667	6170	5761		3.23667	44443	29692	17984		3.23667	6578	6050	8763
						3.24	6149	5752		3.24	32533	21646	18502		3.24	6553	6025	8736
						3.24333	6119	5741		3.24333	23400	15763	20263		3.24333	6523	6005	8707
						3.24667	6083	5728		3.24667	16680	11661	23104		3.24667	6496	5993	8676
						3.25	6040	5716		3.25	11965	8960	26657		3.25	6475	5991	8647
						3.25333	5995	5703		3.25333	8845	7311	30431		3.25333	6466	5999	8620
						3.25667	5949	5692		3.25667	6937	6411	33918		3.25667	6472	6016	8596
						3.26	5904	5681		3.26	5904	6010	36685		3.26	6494	6039	8577
						3.26333	5861	5670		3.26333	5465	5913	38438		3.26333	6531	6066	8565
						3.26667	5822	5661		3.26667	5398	5976	39041		3.26667	6578	6095	8560
						3.27	5786	5651		3.27	5535	6101	38505		3.27	6631	6123	8564
						3.27333	5754	5643		3.27333	5758	6225	36958		3.27333	6686	6151	8578
						3.27667	5727	5634		3.27667	5992	6316	34608		3.27667	6739	6179	8602
						3.28	5703	5625		3.28	6193	6361	31702		3.28	6791	6208	8634
						3.28333	5682	5614		3.28333	6342	6361	28490		3.28333	6844	6238	8672
						3.28667	5665	5602		3.28667	6434	6325	25202		3.28667	6898	6269	8716
						3.29	5651	5589		3.29	6479	6267	22027		3.29	6955	6303	8763
						3.29333	5640	5573		3.29333	6486	6201	19108		3.29333	7012	6340	8812
						3.29667	5632	5555		3.29667	6471	6137	16541		3.29667	7068	6388	8862
						3.3	5628	5535		3.3	6447	6084	14374		3.3	7120	6457	8911
						3.30333	5626	5512		3.30333	6424	6049	12620		3.30333	7175	6562	8957
						3.30667	5627	5485		3.30667	6411	6034	11261		3.30667	7248	6717	8996
						3.31	5631	5454		3.31	6410	6037	10260		3.31	7366	6930	9026
						3.31333	5637	5421		3.31333	6422	6058	9570		3.31333	7554	7195	9048
						3.31667	5646	5385		3.31667	6444	6090	9140		3.31667	7827	7493	9062
						3.32	5657	5350		3.32	6470	6130	8919		3.32	8179	7797	9071
						3.32333	5672	5317		3.32333	6495	6173	8860		3.32333	8583	8077	9079
						3.32667	5690	5288		3.32667	6514	6214	8918		3.32667	8994	8308	9087
						3.33	5712	5264		3.33	6524	6252	9050		3.33	9367	8479	9099
						3.33333	5739	5246		3.33333	6522	6282	9219		3.33333	9667	8600	9113
						3.33667	5769	5234		3.33667	6507	6303	9390		3.33667	9879	8730	9128
						3.34	5801	5230		3.34	6480	6314	9535		3.34	10029	9054	9139
						3.34333	5832	5233		3.34333	6442	6315	9637		3.34333	10273	10038	9142
						3.34667	5861	5242		3.34667	6394	6305	9684		3.34667	11147	12601	9136
						3.35	5887	5258		3.35	6338	6286	9675		3.35	13916	18175	9117
						3.35333	5907	5281		3.35333	6276	6259	9615		3.35333	20689	28475	9088
						3.35667	5922	5310		3.35667	6210	6226	9515		3.35667	33992	44962	9053
						3.36	5931	5343		3.36	6142	6189	9388		3.36	55890	68222	9021
						3.36333	5935	5380		3.36333	6074	6150	9247		3.36333	87116	97566	9002
						3.36667	5934	5420		3.36667	6010	6112	9105		3.36667	126599	131021	9004
						3.37	5930	5459		3.37	5950	6079	8974		3.37	171535	165682	9030
						3.37333	5923	5498		3.37333	5897	6053	8862		3.37333	217915	198267	9081
						3.37667	5914	5534		3.37667	5853	6035	8778		3.37667	261290	225695	9151
						3.38	5904	5567		3.38	5819	6027	8727		3.38	297553	245570	9233
						3.38333	5892	5596		3.38333	5796	6026	8711		3.38333	323564	256470	9320
						3.38667	5878	5620		3.38667	5786	6030	8728		3.38667	337516	258029	9405
						3.39	5863	5638		3.39	5786	6033	8774		3.39	339021	250852	9481
						3.39333	5847	5650		3.39333	5796	6030	8838		3.39333	328967	236284	9543
						3.39667	5832	5656		3.39667	5814	6018	8910		3.39667	309209	216133	9588
						3.4	5816	5655		3.4	5837	5996	8977		3.4	282192	192372	9612
						3.40333	5801	5649		3.40333	5863	5963	9031		3.40333	250565	166897	9612
						3.40667	5786	5637		3.40667	5890	5921	9065		3.40667	216847	141350	9590
						3.41	5771	5620		3.41	5916	5873	9076		3.41	183196	117022	9546
						3.41333	5755	5599		3.41333	5942	5824	9064		3.41333	151283	94826	9483
						3.41667	5739	5574		3.41667	5967	5775	9033		3.41667	122270	75318	9408
						3.42	5724	5546		3.42	5990	5729	8987		3.42	96843	58748	9331
						3.42333	5709	5516		3.42333	6012	5690	8930		3.42333	75291	45126	9261
						3.42667	5696	5486		3.42667	6033	5659	8869		3.42667	57595	34284	9213
						3.43	5686	5455		3.43	6052	5637	8808		3.43	43513	25940	9198
						3.43333	5680	5425		3.43333	6071	5625	8751		3.43333	32665	19748	9223
						3.43667	5680	5397		3.43667	6087	5621	8702		3.43667	24595	15337	9289
						3.44	5687	5369		3.44	6101	5625	8660		3.44	18825	12344	9387
						3.44333	5702	5343		3.44333	6111	5636	8625		3.44333	14886	10429	9501
						3.44667	5725	5319		3.44667	6117	5652	8596		3.44667	12346	9295	9616
						3.45	5754	5298		3.45	6118	5672	8570		3.45	10821	8689	9714
						3.45333	5788	5280		3.45333	6114	5694	8547		3.45333	9988	8409	9786
						3.45667	5826	5267		3.45667	6104	5719	8524		3.45667	9586	8304	9826
						3.46	5865	5260		3.46	6089	5743	8502		3.46	9419	8269	9831
						3.46333	5904	5260		3.46333	6069	5767	8480		3.46333	9348	8235	9804
						3.46667	5940	5267		3.46667	6045	5789	8459		3.46667	9285	8166	9747
						3.47	5974	5282		3.47	6019	5807	8439		3.47	9183	8048	9665
						3.47333	6005	5303		3.47333	5991	5820	8417		3.47333	9020	7883	9563
						3.47667	6033	5330		3.47667	5964	5827	8393		3.47667	8799	7681	9446
						3.48	6056	5362		3.48	5937	5827	8365		3.48	8531	7457	9320
						3.48333	6075	5397		3.48333	5911	5822	8333		3.48333	8232	7226	9191
						3.48667	6088	5435		3.48667	5886	5809	8298		3.48667	7922	7005	9067
						3.49	6095	5474		3.49	5864	5791	8259		3.49	7617	6807	8954
						3.49333	6097	5514		3.49333	5843	5768	8221		3.49333	7333	6642	8859
						3.49667	6092	5553		3.49667	5826	5741	8185		3.49667	7082	6519	8788
						3.5	6084	5591		3.5	5812	5711	8154		3.5	6878	6440	8747
						3.50333	6071	5626		3.50333	5802	5681	8128		3.50333	6728	6404	8739
						3.50667	6057	5658		3.50667	5797	5650	8107		3.50667	6638	6407	8769
						3.51	6040	5686		3.51	5796	5619	8090		3.51	6606	6439	8834
						3.51333	6022	5711		3.51333	5799	5588	8078		3.51333	6625	6490	8930
						3.51667	6003	5730		3.51667	5807	5558	8068		3.51667	6681	6551	9047
						3.52	5983	5744		3.52	5820	5529	8059		3.52	6763	6612	9171
						3.52333	5962	5752		3.52333	5837	5503	8050		3.52333	6854	6666	9287
						3.52667	5939	5752		3.52667	5859	5480	8042		3.52667	6943	6712	9384
						3.53	5917	5747		3.53	5883	5460	8036		3.53	7020	6752	9452
						3.53333	5894	5735		3.53333	5912	5445	8032		3.53333	7081	6801	9491
						3.53667	5872	5718		3.53667	5942	5434	8031		3.53667	7125	6889	9509
						3.54	5851	5697		3.54	5974	5429	8033		3.54	7159	7063	9531
						3.54333	5833	5673		3.54333	6005	5431	8038		3.54333	7202	7392	9594
						3.54667	5818	5647		3.54667	6037	5442	8046		3.54667	7295	7960	9748
						3.55	5809	5620		3.55	6068	5461	8059		3.55	7516	8847	10045
						3.55333	5806	5593		3.55333	6099	5488	8077		3.55333	7986	10108	10517
						3.55667	5808	5568		3.55667	6129	5523	8100		3.55667	8857	11746	11163
						3.56	5817	5544		3.56	6157	5562	8130		3.56	10272	13696	11941
						3.56333	5832	5524		3.56333	6184	5605	8166		3.56333	12301	15821	12775
						3.56667	5852	5507		3.56667	6207	5650	8207		3.56667	14890	17931	13575
						3.57	5877	5492		3.57	6226	5696	8250		3.57	17854	19821	14252
						3.57333	5907	5481		3.57333	6240	5742	8294		3.57333	20906	21305	14739
						3.57667	5941	5473		3.57667	6249	5786	8336		3.57667	23721	22252	14995
						3.58	5979	5468		3.58	6251	5827	8373		3.58	26004	22594	15011
						3.58333	6020	5466		3.58333	6246	5863	8405		3.58333	27542	22338	14802
						3.58667	6061	5469		3.58667	6235	5895	8431		3.58667	28226	21545	14404
						3.59	6100	5475		3.59	6219	5921	8449		3.59	28054	20322	13865
						3.59333	6137	5486		3.59333	6198	5941	8459		3.59333	27109	18793	13234
						3.59667	6170	5501		3.59667	6175	5956	8461		3.59667	25539	17089	12559
						3.6	6197	5519		3.6	6150	5964	8454		3.6	23521	15332	11884
						3.60333	6218	5542		3.60333	6125	5966	8435		3.60333	21241	13623	11240
						3.60667	6233	5567		3.60667	6101	5961	8406		3.60667	18869	12039	10653
						3.61	6241	5596		3.61	6077	5951	8364		3.61	16550	10632	10136
						3.61333	6243	5628		3.61333	6053	5936	8312		3.61333	14394	9434	9698
						3.61667	6238	5662		3.61667	6030	5917	8250		3.61667	12477	8455	9340
						3.62	6228	5698		3.62	6007	5896	8181		3.62	10841	7688	9057
						3.62333	6213	5735		3.62333	5986	5873	8108		3.62333	9502	7117	8842
						3.62667	6195	5769		3.62667	5966	5848	8033		3.62667	8453	6716	8687
						3.63	6175	5801		3.63	5950	5823	7959		3.63	7673	6456	8583
						3.63333	6153	5828		3.63333	5937	5797	7888		3.63333	7128	6306	8520
						3.63667	6131	5849		3.63667	5929	5771	7823		3.63667	6780	6236	8490
						3.64	6109	5864		3.64	5926	5746	7764		3.64	6587	6219	8485
						3.64333	6089	5872		3.64333	5929	5720	7713		3.64333	6509	6233	8498
						3.64667	6071	5874		3.64667	5937	5695	7673		3.64667	6509	6261	8524
						3.65	6055	5871		3.65	5949	5671	7642		3.65	6557	6293	8556
						3.65333	6043	5863		3.65333	5963	5649	7622		3.65333	6627	6322	8590
						3.65667	6034	5851		3.65667	5981	5629	7613		3.65667	6702	6345	8622
						3.66	6029	5836		3.66	6000	5612	7616		3.66	6771	6363	8650
						3.66333	6026	5819		3.66333	6020	5599	7629		3.66333	6828	6376	8672
						3.66667	6026	5800		3.66667	6041	5590	7651		3.66667	6871	6386	8687
						3.67	6027	5781		3.67	6063	5588	7682		3.67	6903	6392	8696
						3.67333	6031	5762		3.67333	6085	5590	7721		3.67333	6926	6396	8700
						3.67667	6036	5742		3.67667	6107	5599	7768		3.67667	6944	6396	8704
						3.68	6044	5723		3.68	6128	5615	7825		3.68	6958	6392	8713
						3.68333	6053	5704		3.68333	6148	5638	7891		3.68333	6967	6384	8737
						3.68667	6065	5687		3.68667	6166	5670	7966		3.68667	6969	6371	8789
						3.69	6078	5672		3.69	6183	5714	8048		3.69	6963	6355	8878
						3.69333	6093	5660		3.69333	6200	5769	8134		3.69333	6945	6335	9010
						3.69667	6111	5651		3.69667	6219	5838	8220		3.69667	6915	6313	9183
						3.7	6130	5645		3.7	6243	5917	8299		3.7	6874	6289	9386
						3.70333	6150	5643		3.70333	6276	6003	8367		3.70333	6823	6263	9601
						3.70667	6172	5645		3.70667	6317	6091	8421		3.70667	6765	6235	9804
						3.71	6192	5651		3.71	6367	6173	8456		3.71	6704	6204	9977
						3.71333	6213	5662		3.71333	6421	6242	8472		3.71333	6642	6169	10103
						3.71667	6233	5677		3.71667	6472	6294	8467		3.71667	6580	6131	10172
						3.72	6251	5696		3.72	6514	6326	8442		3.72	6521	6094	10182
						3.72333	6269	5718		3.72333	6543	6336	8403		3.72333	6464	6063	10137
						3.72667	6284	5743		3.72667	6555	6328	8353		3.72667	6411	6048	10046
						3.73	6296	5770		3.73	6549	6303	8302		3.73	6363	6062	9918
						3.73333	6306	5798		3.73333	6526	6266	8261		3.73333	6322	6120	9766
						3.73667	6312	5825		3.73667	6489	6224	8241		3.73667	6297	6232	9600
						3.74	6314	5852		3.74	6443	6181	8253		3.74	6300	6404	9429
						3.74333	6314	5877		3.74333	6394	6140	8301		3.74333	6352	6629	9263
						3.74667	6312	5901		3.74667	6346	6103	8384		3.74667	6471	6892	9107
						3.75	6307	5921		3.75	6305	6070	8491		3.75	6676	7168	8967
						3.75333	6300	5939		3.75333	6274	6041	8608		3.75333	6970	7430	8845
						3.75667	6292	5952		3.75667	6253	6014	8719		3.75667	7344	7652	8743
						3.76	6283	5960		3.76	6242	5988	8810		3.76	7771	7813	8662
						3.76333	6273	5964		3.76333	6241	5962	8870		3.76333	8213	7902	8601
						3.76667	6264	5963		3.76667	6246	5938	8895		3.76667	8625	7918	8558
						3.77	6257	5959		3.77	6257	5915	8883		3.77	8968	7866	8533
						3.77333	6250	5952		3.77333	6272	5893	8840		3.77333	9213	7759	8521
						3.77667	6244	5944		3.77667	6289	5875	8772		3.77667	9345	7612	8523
						3.78	6239	5935		3.78	6307	5861	8687		3.78	9360	7443	8536
						3.78333	6236	5926		3.78333	6326	5853	8594		3.78333	9269	7266	8563
						3.78667	6233	5917		3.78667	6346	5851	8502		3.78667	9090	7095	8605
						3.79	6233	5909		3.79	6367	5858	8419		3.79	8847	6939	8667
						3.79333	6237	5903		3.79333	6389	5872	8352		3.79333	8565	6804	8753
						3.79667	6243	5900		3.79667	6411	5895	8308		3.79667	8268	6694	8862
						3.8	6253	5898		3.8	6433	5925	8291		3.8	7975	6611	8993
						3.80333	6265	5899		3.80333	6454	5960	8307		3.80333	7703	6557	9136
						3.80667	6280	5902		3.80667	6470	5999	8359		3.80667	7460	6529	9280
						3.81	6297	5906		3.81	6481	6038	8448		3.81	7255	6528	9412
						3.81333	6315	5911		3.81333	6486	6076	8569		3.81333	7091	6550	9517
						3.81667	6333	5915		3.81667	6482	6111	8710		3.81667	6969	6592	9587
						3.82	6349	5918		3.82	6470	6141	8854		3.82	6890	6645	9615
						3.82333	6363	5920		3.82333	6448	6166	8982		3.82333	6854	6702	9600
						3.82667	6374	5920		3.82667	6418	6182	9077		3.82667	6854	6752	9544
						3.83	6379	5919		3.83	6378	6189	9127		3.83	6883	6786	9453
						3.83333	6379	5916		3.83333	6331	6185	9124		3.83333	6931	6797	9334
						3.83667	6373	5911		3.83667	6277	6171	9069		3.83667	6984	6779	9197
						3.84	6360	5903		3.84	6217	6145	8967		3.84	7029	6732	9050
						3.84333	6340	5892		3.84333	6152	6107	8826		3.84333	7056	6656	8899
						3.84667	6313	5877		3.84667	6083	6058	8655		3.84667	7055	6556	8750
						3.85	6280	5858		3.85	6011	6000	8467		3.85	7023	6438	8605
						3.85333	6240	5834		3.85333	5937	5933	8270		3.85333	6958	6306	8467
						3.85667	6195	5806		3.85667	5865	5859	8074		3.85667	6865	6167	8336
						3.86	6144	5773		3.86	5795	5781	7887		3.86	6748	6026	8214
						3.86333	6089	5737		3.86333	5730	5701	7713		3.86333	6615	5889	8102
						3.86667	6031	5699		3.86667	5672	5618	7558		3.86667	6473	5761	8001
						3.87	5970	5659		3.87	5621	5536	7423		3.87	6329	5644	7912
						3.87333	5908	5618		3.87333	5580	5455	7308		3.87333	6189	5542	7834
						3.87667	5847	5577		3.87667	5548	5377	7213		3.87667	6060	5455	7768
						3.88	5788	5535		3.88	5525	5303	7137		3.88	5945	5383	7713
						3.88333	5732	5493		3.88333	5512	5234	7077		3.88333	5846	5328	7669
						3.88667	5678	5452		3.88667	5508	5173	7032		3.88667	5764	5287	7635
						3.89	5629	5411		3.89	5510	5120	7002		3.89	5698	5260	7611
						3.89333	5585	5370		3.89333	5517	5078	6985		3.89333	5646	5245	7597
						3.89667	5546	5329		3.89667	5528	5046	6981		3.89667	5607	5240	7593
						3.9	5513	5288		3.9	5540	5026	6988		3.9	5577	5243	7600
						3.90333	5485	5246		3.90333	5553	5017	7002		3.90333	5556	5252	7613
						3.90667	5464	5205		3.90667	5565	5019	7021		3.90667	5540	5263	7632
						3.91	5448	5163		3.91	5575	5031	7042		3.91	5529	5275	7650
						3.91333	5438	5121		3.91333	5583	5050	7063		3.91333	5521	5286	7665
						3.91667	5434	5079		3.91667	5588	5074	7082		3.91667	5516	5296	7674
						3.92	5434	5036		3.92	5591	5101	7100		3.92	5512	5302	7676
						3.92333	5438	4994		3.92333	5591	5129	7114		3.92333	5508	5305	7669
						3.92667	5445	4954		3.92667	5587	5156	7125		3.92667	5505	5304	7654
						3.93	5455	4917		3.93	5580	5181	7132		3.93	5500	5299	7630
						3.93333	5467	4884		3.93333	5570	5203	7133		3.93333	5494	5290	7601
						3.93667	5480	4857		3.93667	5556	5220	7127		3.93667	5486	5276	7566
						3.94	5493	4837		3.94	5538	5234	7115		3.94	5477	5260	7529
						3.94333	5506	4825		3.94333	5517	5244	7097		3.94333	5466	5239	7489
						3.94667	5516	4821		3.94667	5491	5250	7074		3.94667	5453	5216	7447
						3.95	5522	4826		3.95	5462	5253	7046		3.95	5436	5188	7404
						3.95333	5524	4839		3.95333	5431	5251	7014		3.95333	5418	5158	7359
						3.95667	5519	4857		3.95667	5398	5246	6980		3.95667	5397	5125	7314
						3.96	5510	4881		3.96	5365	5238	6945		3.96	5376	5090	7269
						3.96333	5494	4907		3.96333	5332	5226	6908		3.96333	5355	5054	7225
						3.96667	5474	4935		3.96667	5299	5212	6872		3.96667	5335	5020	7184
						3.97	5450	4963		3.97	5270	5195	6838		3.97	5317	4988	7147
						3.97333	5422	4989		3.97333	5244	5176	6806		3.97333	5302	4959	7116
						3.97667	5392	5012		3.97667	5223	5155	6779		3.97667	5288	4936	7093
						3.98	5361	5031		3.98	5210	5133	6758		3.98	5277	4919	7079
						3.98333	5330	5047		3.98333	5204	5111	6743		3.98333	5267	4909	7076
						3.98667	5298	5058		3.98667	5207	5088	6736		3.98667	5260	4907	7083
						3.99	5265	5065		3.99	5218	5066	6737		3.99	5256	4913	7101
						3.99333	5232			3.99333	5237		6745		3.99333	5255	4925	7127
						3.99667	5200			3.99667	5263		6760		3.99667	5256		7161
						4	5169			4	5294				4	5260		7200
						4.00333	5169			4.00333					4.00333	5267		7241
						4.00667	5169			4.00667					4.00667			7241
						4.01	5169			4.01					4.01			7241
						4.01333	5169			4.01333					4.01333			7241
						4.01667	5169			4.01667					4.01667			7241
						4.02	5169			4.02					4.02			7241
						4.02333	5169			4.02333					4.02333			7241
						4.02667	5169			4.02667					4.02667			7241
						4.03	5169			4.03					4.03			7241
						4.03333	5169			4.03333					4.03333			7241
						4.03667	5169			4.03667					4.03667			7241
						4.04	5169			4.04					4.04			7241
						4.04333	5169			4.04333					4.04333			7241
						4.04667	5169			4.04667					4.04667			7241
						4.05	5169			4.05					4.05			7241
						4.05333	5169			4.05333					4.05333			7241

[truncated: 16 more sheets: Suppl Fig 6, Suppl Fig 7a and 16a, Suppl Fig 7b and 16b, Suppl Fig 8a, Suppl Fig 8b, Suppl Fig 8c, Suppl Fig 9, Suppl Fig 12b, Suppl Fig 12c, Suppl Fig 14a, Suppl Fig 14b, Suppl Fig 15a, Suppl Fig 15c, Suppl Fig 15e, Suppl Fig 15g, Suppl Fig 17c]
